# Supplementary material for: Comparative Transcriptome Analysis Reveals the Cause for Accumulation of Reactive Oxygen Species During Pollen Abortion in Cytoplasmic Male-Sterile Kenaf Line 722HA
Source: Int J Mol Sci. 2019 Nov 5;20(21):5515. doi: 10.3390/ijms20215515 (PMC6862637; doi:10.3390/ijms20215515)
Supplement: Supplementary file 1 [file ijms-20-05515-s001.zip]

Archive with 12 entries (11 files):
- Supplementary materials/
- Supplementary materials/Supplementary Figure S1.jpg
- Supplementary materials/Supplementary Figure S2.png
- Supplementary materials/Supplementary Figure S3.jpg
- Supplementary materials/Supplementary Table 1.xlsx
- Supplementary materials/Supplementary Table 2.xlsx
- Supplementary materials/Supplementary Table 3.xlsx
- Supplementary materials/Supplementary Table 4.xlsx
- Supplementary materials/Supplementary Table 5.xlsx
- Supplementary materials/Supplementary Table 6.xlsx
- Supplementary materials/Supplementary Table 7.xlsx
- Supplementary materials/Supplementary Table title and Figure legend.docx
