# Supplementary material for: Comparative Transcriptome Analysis Reveals the Cause for Accumulation of Reactive Oxygen Species During Pollen Abortion in Cytoplasmic Male-Sterile Kenaf Line 722HA
Source: Int J Mol Sci. 2019 Nov 5;20(21):5515. doi: 10.3390/ijms20215515 (PMC6862637; doi:10.3390/ijms20215515)
Supplement: Supplementary file 1 [file ijms-20-05515-s001.zip › Supplementary materials/Supplementary Table 1.xlsx]

## Sheet: Reads
Clean reads quality metrics
Sample	Total Raw Reads(M)	Total Clean Reads(M)	Total Clean Bases(Gb)	Clean Reads Q20(%)	Clean Reads Q30(%)	Clean Reads Ratio(%)
722HA.D.1	92.23	85.05	8.51	97.87	91.44	92.22
722HA.D.2	101.66	91.06	9.11	97.16	89.77	89.57
722HA.D.3	101.14	93.72	9.37	98.24	92.39	92.66
722HA.M.1	93.84	86.54	8.65	97.94	91.69	92.21
722HA.M.2	96.9	86.29	8.63	97.18	89.84	89.05
722HA.M.3	104.64	97.78	9.78	98.33	92.71	93.45
722HA.P.1	103.72	94.75	9.47	97.72	90.93	91.35
722HA.P.2	101.06	89.92	8.99	97.12	89.66	88.98
722HA.P.3	102.61	94.85	9.49	98.12	91.86	92.44
722HA.T.1	109.89	101.11	10.11	97.87	91.41	92.01
722HA.T.2	104.06	92.53	9.25	97.12	89.59	88.92
722HA.T.3	119.1	111.09	11.11	98.28	92.5	93.27
722HB.D.1	109.79	101.19	10.12	97.85	91.38	92.17
722HB.D.2	84.59	74.89	7.49	97.06	89.48	88.54
722HB.D.3	120.17	112.21	11.22	98.27	92.47	93.38
722HB.M.1	95.42	87.66	8.77	97.79	91.16	91.87
722HB.M.2	99.66	88.61	8.86	97.16	89.74	88.91
722HB.M.3	117.12	109.13	10.91	98.23	92.34	93.17
722HB.P.1	108.63	99.96	10	97.83	91.32	92.02
722HB.P.2	95.09	84.47	8.45	97.13	89.68	88.83
722HB.P.3	109.31	101.3	10.13	98.03	91.72	92.67
722HB.T.1	104.54	96.91	9.69	98.08	91.91	92.69
722HB.T.2	97.35	86.86	8.69	97.1	89.57	89.23
722HB.T.3	96.41	85.94	8.59	97.12	89.59	89.14

## Sheet: Transcripts
Quality metrics of transcripts.
Sample	Total Number	Total Length	Mean Length	N50	N70	N90	GC(%)
722HA.D.1	110886	102291258	922	1685	1005	350	41.95
722HA.D.2	106615	98160247	920	1686	997	349	42.01
722HA.D.3	110884	103564112	933	1707	1023	355	41.96
722HA.M.1	125439	118655973	945	1744	1046	359	41.85
722HA.M.2	123933	116720827	941	1731	1040	357	41.83
722HA.M.3	131894	126709025	960	1771	1071	366	41.69
722HA.P.1	98931	90381790	913	1678	990	344	42.07
722HA.P.2	98627	89848601	910	1674	987	343	42.02
722HA.P.3	103711	94629487	912	1678	987	343	41.9
722HA.T.1	131427	127361719	969	1791	1088	367	41.63
722HA.T.2	129879	126139322	971	1796	1095	369	41.6
722HA.T.3	137950	135773991	984	1823	1120	375	41.47
722HB.D.1	120254	110397990	918	1661	993	351	41.98
722HB.D.2	107129	97539250	910	1635	977	350	42.26
722HB.D.3	126489	115998488	917	1666	990	349	41.89
722HB.M.1	112482	105325824	936	1694	1029	358	41.94
722HB.M.2	114547	107920099	942	1721	1041	358	41.85
722HB.M.3	122120	116289004	952	1738	1059	363	41.71
722HB.P.1	92433	84244326	911	1641	965	350	42.48
722HB.P.2	89509	79828447	891	1595	938	343	42.49
722HB.P.3	93098	82634507	887	1578	926	342	42.26
722HB.T.1	115021	110293576	958	1759	1068	365	41.79
722HB.T.2	108098	101973651	943	1723	1046	357	41.99
722HB.T.3	108922	103365868	948	1737	1060	361	41.9

## Sheet: Unigenes
Quality metrics of Unigenes.
Sample	Total Number	Total Length	Mean Length	N50	N70	N90	GC(%)
722HA.D.1	79450	80834071	1017	1733	1085	406	41.88
722HA.D.2	76151	77262969	1014	1731	1082	404	41.93
722HA.D.3	79969	82270643	1028	1756	1101	411	41.91
722HA.M.1	90076	94422302	1048	1802	1138	417	41.79
722HA.M.2	88480	92641849	1047	1789	1136	419	41.78
722HA.M.3	95426	101762523	1066	1826	1163	429	41.64
722HA.P.1	70963	70861200	998	1713	1057	393	42
722HA.P.2	70187	70330572	1002	1716	1070	395	41.95
722HA.P.3	74076	74401580	1004	1717	1065	395	41.82
722HA.T.1	94287	101224225	1073	1853	1175	429	41.56
722HA.T.2	92581	100087320	1081	1859	1187	433	41.54
722HA.T.3	99658	108627773	1090	1879	1204	435	41.41
722HB.D.1	85499	85845722	1004	1692	1059	403	41.92
722HB.D.2	75378	74981177	994	1665	1046	401	42.22
722HB.D.3	90142	90438818	1003	1701	1060	399	41.83
722HB.M.1	82007	83423949	1017	1717	1089	407	41.88
722HB.M.2	82268	85152249	1035	1758	1115	414	41.77
722HB.M.3	88797	92448372	1041	1767	1126	418	41.64
722HB.P.1	65220	64379128	987	1654	1021	396	42.45
722HB.P.2	63005	61136128	970	1616	997	392	42.46
722HB.P.3	66649	64231406	963	1595	984	390	42.22
722HB.T.1	83324	87078785	1045	1791	1134	415	41.72
722HB.T.2	77352	79652491	1029	1750	1110	408	41.93
722HB.T.3	78059	80888066	1036	1768	1123	412	41.84
