# Supplementary material for: Comparative Transcriptome Analysis Reveals the Cause for Accumulation of Reactive Oxygen Species During Pollen Abortion in Cytoplasmic Male-Sterile Kenaf Line 722HA
Source: Int J Mol Sci. 2019 Nov 5;20(21):5515. doi: 10.3390/ijms20215515 (PMC6862637; doi:10.3390/ijms20215515)
Supplement: Supplementary file 1 [file ijms-20-05515-s001.zip › Supplementary materials/Supplementary Table 2.xlsx]

## Sheet: Sheet1
Transcription factors annotate results
TF_family	Number of Genes	Genes
MYB	1533	CL3403.Contig26_All,Unigene29326_All,CL3403.Contig18_All,CL4022.Contig5_All,Unigene23133_All,CL15819.Contig48_All,Unigene10339_All,Unigene16589_All,Unigene15636_All,CL522.Contig58_All,Unigene19745_All,CL8366.Contig2_All,Unigene24670_All,CL8641.Contig3_All,Unigene7487_All,Unigene6732_All,Unigene42184_All,Unigene30957_All,CL10171.Contig17_All,CL1096.Contig25_All,Unigene15088_All,Unigene17196_All,CL…
MYB-related	1308	CL3403.Contig26_All,Unigene29326_All,CL3403.Contig18_All,Unigene23133_All,CL15819.Contig48_All,Unigene10339_All,Unigene16589_All,Unigene15636_All,CL522.Contig58_All,Unigene19745_All,CL8366.Contig2_All,Unigene24670_All,CL8641.Contig3_All,Unigene7487_All,Unigene42184_All,Unigene30957_All,CL10171.Contig17_All,CL1096.Contig25_All,Unigene15088_All,Unigene17196_All,CL1722.Contig9_All,CL4245.Contig4_All…
C3H	838	Unigene18053_All,CL1364.Contig23_All,CL1198.Contig128_All,Unigene48570_All,Unigene17258_All,CL1548.Contig64_All,Unigene48586_All,Unigene10042_All,CL14831.Contig4_All,Unigene3477_All,CL3924.Contig16_All,CL15756.Contig6_All,CL3924.Contig31_All,CL3874.Contig5_All,CL86.Contig1_All,Unigene32596_All,CL3924.Contig6_All,CL1198.Contig143_All,CL1244.Contig15_All,CL4097.Contig7_All,CL5487.Contig16_All,CL119…
bHLH	733	CL1215.Contig17_All,CL2494.Contig6_All,CL3382.Contig5_All,CL11389.Contig42_All,Unigene9010_All,CL1588.Contig17_All,CL1588.Contig14_All,CL710.Contig1_All,Unigene65408_All,CL14530.Contig10_All,CL4379.Contig12_All,CL99.Contig1_All,Unigene29427_All,CL710.Contig3_All,CL14530.Contig8_All,CL7023.Contig1_All,CL6126.Contig1_All,CL1215.Contig12_All,CL10940.Contig2_All,CL4379.Contig14_All,CL3382.Contig13_Al…
AP2-EREBP	605	Unigene84615_All,CL15734.Contig3_All,CL11625.Contig3_All,Unigene72525_All,CL3431.Contig16_All,Unigene74536_All,CL15734.Contig51_All,Unigene34865_All,CL15734.Contig6_All,CL9418.Contig3_All,CL8345.Contig4_All,CL12018.Contig1_All,CL1677.Contig4_All,CL10549.Contig3_All,CL8345.Contig1_All,CL9537.Contig4_All,CL7850.Contig1_All,CL7697.Contig2_All,Unigene72529_All,Unigene39564_All,Unigene53823_All,CL4188…
NAC	602	CL5650.Contig4_All,Unigene54181_All,Unigene20752_All,CL13860.Contig2_All,CL1366.Contig6_All,CL10760.Contig1_All,Unigene70089_All,CL3499.Contig34_All,CL4925.Contig9_All,Unigene48823_All,CL5795.Contig3_All,CL3858.Contig10_All,CL10327.Contig6_All,Unigene9874_All,Unigene23532_All,CL2766.Contig3_All,CL9781.Contig2_All,CL2313.Contig1_All,CL10425.Contig3_All,CL14041.Contig1_All,CL2633.Contig8_All,Unigen…
WRKY	541	Unigene60518_All,Unigene14722_All,CL9174.Contig9_All,CL253.Contig5_All,CL7527.Contig4_All,CL861.Contig1_All,CL14968.Contig5_All,CL10322.Contig2_All,CL3587.Contig31_All,CL596.Contig22_All,CL11041.Contig7_All,CL2516.Contig6_All,CL1165.Contig2_All,CL253.Contig1_All,CL1920.Contig24_All,CL6805.Contig2_All,CL15123.Contig9_All,CL3587.Contig29_All,Unigene14370_All,CL2516.Contig4_All,CL1920.Contig20_All,C…
ABI3VP1	381	CL294.Contig33_All,Unigene20608_All,CL2205.Contig22_All,CL13210.Contig29_All,CL13474.Contig1_All,Unigene56484_All,CL2205.Contig8_All,CL14563.Contig1_All,CL13510.Contig50_All,CL15427.Contig1_All,CL2205.Contig18_All,Unigene65091_All,CL13210.Contig13_All,CL13210.Contig18_All,Unigene47932_All,Unigene50700_All,CL1369.Contig5_All,CL2205.Contig16_All,CL14961.Contig12_All,CL13210.Contig2_All,CL13510.Cont…
Trihelix	348	CL9634.Contig3_All,Unigene31164_All,CL15478.Contig5_All,CL7582.Contig4_All,Unigene31153_All,Unigene31166_All,CL9746.Contig1_All,CL4515.Contig2_All,Unigene31131_All,CL2095.Contig9_All,CL15105.Contig25_All,CL15478.Contig4_All,CL7582.Contig2_All,Unigene7108_All,CL15105.Contig9_All,CL1296.Contig7_All,Unigene71114_All,Unigene7350_All,CL15105.Contig27_All,CL9486.Contig33_All,CL15272.Contig6_All,Unigene…
ARF	331	CL1237.Contig16_All,CL93.Contig10_All,CL7003.Contig5_All,CL8845.Contig26_All,CL1237.Contig19_All,CL2778.Contig4_All,CL172.Contig24_All,CL285.Contig6_All,CL15486.Contig12_All,CL638.Contig18_All,CL2778.Contig17_All,CL93.Contig4_All,CL93.Contig24_All,CL638.Contig29_All,Unigene70563_All,CL1004.Contig19_All,CL1237.Contig14_All,Unigene31905_All,CL2778.Contig9_All,CL15486.Contig9_All,CL10301.Contig4_All…
C2H2	330	CL4264.Contig8_All,CL910.Contig6_All,Unigene43600_All,CL10424.Contig1_All,Unigene14291_All,Unigene82772_All,CL910.Contig2_All,Unigene43599_All,CL910.Contig13_All,Unigene8048_All,CL15336.Contig2_All,CL910.Contig3_All,CL910.Contig18_All,CL5415.Contig3_All,Unigene43603_All,CL8155.Contig1_All,CL3533.Contig16_All,CL3533.Contig4_All,CL1580.Contig12_All,CL296.Contig3_All,CL3533.Contig14_All,CL1580.Conti…
GRAS	325	CL7517.Contig6_All,Unigene73143_All,CL5089.Contig3_All,Unigene38388_All,Unigene69951_All,CL10190.Contig5_All,CL1123.Contig5_All,CL4755.Contig17_All,CL3276.Contig4_All,CL4208.Contig2_All,CL8438.Contig2_All,CL3153.Contig8_All,Unigene50486_All,CL2691.Contig12_All,Unigene69938_All,Unigene54556_All,CL1011.Contig3_All,CL7111.Contig11_All,CL6245.Contig7_All,CL2850.Contig19_All,CL1381.Contig5_All,CL7517.…
C2C2-GATA	265	CL13584.Contig5_All,CL6185.Contig4_All,CL4584.Contig2_All,CL15665.Contig21_All,CL14584.Contig1_All,CL1333.Contig22_All,CL1333.Contig1_All,CL880.Contig9_All,CL10272.Contig15_All,Unigene40639_All,CL14584.Contig4_All,CL13584.Contig6_All,CL15665.Contig8_All,CL10272.Contig14_All,Unigene36956_All,CL4803.Contig6_All,CL263.Contig13_All,CL8509.Contig1_All,CL10093.Contig3_All,Unigene14146_All,CL1333.Contig…
MADS	233	CL6823.Contig1_All,Unigene5645_All,CL14404.Contig11_All,CL10734.Contig1_All,CL3002.Contig21_All,CL5779.Contig2_All,Unigene43763_All,CL14404.Contig8_All,CL3644.Contig12_All,Unigene12552_All,CL7176.Contig1_All,CL12372.Contig2_All,Unigene18626_All,Unigene28619_All,CL3002.Contig15_All,Unigene24314_All,CL6573.Contig5_All,CL599.Contig13_All,Unigene26667_All,CL953.Contig27_All,CL6779.Contig10_All,CL204.…
G2-like	208	CL4022.Contig25_All,CL2272.Contig5_All,Unigene37868_All,Unigene37867_All,CL3949.Contig8_All,CL14405.Contig8_All,CL7145.Contig3_All,Unigene28385_All,CL4022.Contig5_All,CL14405.Contig7_All,CL2637.Contig5_All,Unigene30517_All,CL949.Contig2_All,CL2637.Contig4_All,CL12595.Contig3_All,Unigene25756_All,CL1818.Contig1_All,CL7288.Contig7_All,CL8458.Contig2_All,CL8458.Contig5_All,Unigene26370_All,Unigene70…
TCP	204	Unigene29737_All,CL832.Contig28_All,Unigene12952_All,Unigene27131_All,CL1602.Contig4_All,CL707.Contig31_All,CL832.Contig4_All,CL832.Contig24_All,CL9907.Contig2_All,Unigene12253_All,Unigene87034_All,CL707.Contig1_All,CL832.Contig34_All,Unigene12273_All,Unigene44824_All,Unigene1499_All,Unigene16910_All,Unigene13505_All,Unigene38430_All,Unigene1500_All,Unigene18153_All,CL832.Contig3_All,CL707.Contig…
SBP	198	CL8061.Contig11_All,Unigene59191_All,Unigene16576_All,Unigene60583_All,Unigene1994_All,Unigene44600_All,Unigene7739_All,Unigene29696_All,Unigene9539_All,CL8884.Contig1_All,CL276.Contig38_All,CL8061.Contig12_All,CL8061.Contig14_All,CL276.Contig18_All,CL14204.Contig1_All,Unigene59178_All,CL2636.Contig6_All,CL9407.Contig1_All,CL276.Contig83_All,CL276.Contig65_All,CL2636.Contig9_All,CL2636.Contig1_Al…
FAR1	189	CL1750.Contig5_All,Unigene26815_All,Unigene24425_All,CL7159.Contig1_All,CL7178.Contig3_All,CL2556.Contig5_All,CL8237.Contig1_All,CL7834.Contig3_All,CL5860.Contig4_All,CL11671.Contig1_All,Unigene9819_All,CL4521.Contig1_All,CL7678.Contig7_All,CL5860.Contig15_All,CL4521.Contig23_All,Unigene18542_All,CL5041.Contig2_All,CL7678.Contig5_All,CL5860.Contig9_All,CL4521.Contig3_All,CL7834.Contig2_All,Unigen…
Tify	183	CL2596.Contig15_All,CL102.Contig11_All,Unigene20690_All,CL102.Contig4_All,CL2596.Contig5_All,Unigene368_All,CL7365.Contig12_All,CL7365.Contig7_All,Unigene71283_All,Unigene582_All,Unigene72710_All,Unigene71278_All,Unigene343_All,CL3437.Contig4_All,CL1083.Contig8_All,CL14302.Contig4_All,Unigene51168_All,Unigene7553_All,Unigene72711_All,CL15523.Contig3_All,Unigene71040_All,CL102.Contig3_All,CL263.Co…
TUB	173	Unigene53752_All,CL15925.Contig1_All,CL15925.Contig4_All,CL490.Contig4_All,Unigene26183_All,CL2190.Contig3_All,CL907.Contig27_All,Unigene7840_All,CL907.Contig17_All,Unigene5686_All,Unigene22018_All,Unigene8607_All,CL3394.Contig38_All,CL907.Contig25_All,Unigene23461_All,Unigene9938_All,Unigene21774_All,CL907.Contig16_All,CL490.Contig24_All,CL907.Contig23_All,Unigene30428_All,CL15925.Contig6_All,CL…
HSF	172	CL14452.Contig20_All,CL15015.Contig4_All,CL15015.Contig5_All,Unigene30855_All,CL14452.Contig19_All,CL15664.Contig4_All,CL14452.Contig10_All,Unigene14120_All,CL14623.Contig1_All,CL14452.Contig21_All,CL5436.Contig4_All,CL8978.Contig2_All,CL14452.Contig26_All,CL14452.Contig12_All,CL15015.Contig14_All,CL8442.Contig6_All,CL15015.Contig8_All,CL15664.Contig1_All,CL4077.Contig10_All,CL14623.Contig10_All,…
C2C2-Dof	172	CL3677.Contig2_All,CL8912.Contig2_All,Unigene18971_All,CL376.Contig4_All,CL8912.Contig9_All,Unigene65542_All,CL8912.Contig5_All,Unigene32147_All,CL2459.Contig3_All,Unigene2270_All,CL2687.Contig8_All,CL10498.Contig2_All,CL4219.Contig7_All,Unigene65546_All,Unigene16258_All,CL12609.Contig1_All,CL8884.Contig6_All,Unigene11822_All,Unigene51567_All,CL10498.Contig3_All,Unigene65536_All,Unigene890_All,CL…
C2C2-CO-like	165	CL10787.Contig2_All,CL1179.Contig51_All,CL1179.Contig46_All,CL1179.Contig34_All,CL47.Contig5_All,CL1179.Contig42_All,CL1179.Contig28_All,Unigene14413_All,CL2763.Contig4_All,Unigene29624_All,CL47.Contig20_All,CL1179.Contig35_All,CL2993.Contig13_All,Unigene9372_All,CL47.Contig34_All,CL15113.Contig5_All,CL47.Contig33_All,CL908.Contig17_All,CL1179.Contig65_All,Unigene33808_All,CL1179.Contig59_All,CL2…
FHA	164	Unigene9158_All,CL11057.Contig4_All,CL5014.Contig28_All,CL5014.Contig3_All,CL5014.Contig22_All,Unigene51349_All,Unigene53850_All,CL12802.Contig46_All,CL5014.Contig37_All,Unigene29816_All,Unigene18508_All,CL5014.Contig9_All,Unigene17095_All,Unigene53816_All,CL4911.Contig10_All,CL5014.Contig15_All,CL4911.Contig12_All,Unigene22821_All,CL4649.Contig6_All,CL4649.Contig8_All,Unigene23794_All,CL8450.Con…
Alfin-like	160	Unigene19861_All,CL94.Contig9_All,Unigene53624_All,Unigene23148_All,CL692.Contig8_All,CL2898.Contig22_All,CL2898.Contig12_All,CL2898.Contig25_All,CL9146.Contig3_All,CL7644.Contig11_All,Unigene64780_All,CL692.Contig9_All,Unigene20503_All,CL14098.Contig5_All,Unigene10008_All,Unigene11359_All,Unigene53588_All,Unigene64795_All,Unigene17656_All,Unigene12963_All,CL14098.Contig1_All,CL692.Contig11_All,C…
LOB	137	CL7903.Contig3_All,Unigene38988_All,CL5340.Contig1_All,CL6983.Contig4_All,CL4741.Contig1_All,CL4741.Contig7_All,CL6983.Contig3_All,CL4325.Contig10_All,CL10256.Contig5_All,CL691.Contig1_All,CL10608.Contig2_All,CL506.Contig19_All,CL4325.Contig11_All,CL4325.Contig2_All,CL506.Contig17_All,CL506.Contig9_All,CL691.Contig4_All,CL506.Contig5_All,CL506.Contig20_All,CL4325.Contig6_All,CL2735.Contig2_All,CL…
LIM	116	Unigene11300_All,CL1696.Contig25_All,CL31.Contig4_All,CL31.Contig1_All,CL15744.Contig1_All,CL1696.Contig28_All,Unigene19751_All,Unigene26409_All,Unigene23279_All,CL15744.Contig8_All,Unigene16667_All,Unigene56206_All,CL5206.Contig8_All,Unigene7498_All,Unigene38708_All,CL15744.Contig3_All,Unigene18816_All,Unigene18565_All,CL1696.Contig13_All,CL15744.Contig11_All,CL3867.Contig12_All,Unigene23366_All…
mTERF	115	CL10116.Contig4_All,CL1492.Contig12_All,CL1806.Contig5_All,CL6122.Contig2_All,CL11882.Contig2_All,CL2531.Contig27_All,CL14816.Contig2_All,Unigene72293_All,CL2531.Contig3_All,CL1492.Contig5_All,CL2531.Contig8_All,CL7852.Contig1_All,Unigene53916_All,CL8154.Contig8_All,Unigene72851_All,Unigene81647_All,CL2531.Contig2_All,Unigene32315_All,CL8154.Contig9_All,CL2531.Contig5_All,CL8154.Contig3_All,CL121…
BSD	106	CL1672.Contig19_All,CL1672.Contig1_All,CL6336.Contig3_All,Unigene63425_All,CL1672.Contig64_All,CL6497.Contig5_All,CL1672.Contig49_All,CL1672.Contig68_All,CL6336.Contig4_All,CL1672.Contig41_All,CL1672.Contig27_All,CL1672.Contig93_All,CL1672.Contig26_All,CL1672.Contig92_All,CL4293.Contig5_All,CL3925.Contig4_All,CL5498.Contig4_All,CL1672.Contig13_All,CL1672.Contig39_All,Unigene1925_All,CL6497.Contig…
ARR-B	105	CL187.Contig12_All,Unigene9889_All,Unigene16794_All,CL187.Contig44_All,CL187.Contig19_All,CL187.Contig40_All,CL3570.Contig8_All,CL187.Contig21_All,CL6104.Contig12_All,CL187.Contig35_All,CL187.Contig32_All,Unigene66960_All,CL6104.Contig9_All,Unigene28409_All,Unigene10989_All,CL187.Contig30_All,CL187.Contig10_All,CL6104.Contig1_All,Unigene69893_All,Unigene23690_All,CL6104.Contig13_All,CL3570.Contig…
CAMTA	103	CL2537.Contig37_All,CL15865.Contig39_All,CL2537.Contig11_All,CL6699.Contig2_All,CL6699.Contig1_All,CL4666.Contig3_All,CL2537.Contig9_All,CL7349.Contig19_All,CL2537.Contig21_All,CL4666.Contig9_All,CL7349.Contig6_All,CL2537.Contig3_All,CL2537.Contig13_All,CL15865.Contig18_All,CL15865.Contig48_All,CL6699.Contig13_All,CL15865.Contig36_All,CL7349.Contig25_All,CL2537.Contig28_All,CL15865.Contig31_All,C…
PLATZ	100	Unigene10909_All,Unigene25920_All,Unigene11836_All,Unigene8999_All,CL15430.Contig23_All,CL6521.Contig5_All,Unigene28259_All,Unigene61132_All,Unigene9793_All,Unigene8958_All,Unigene9113_All,CL6154.Contig17_All,CL5317.Contig8_All,CL15430.Contig14_All,Unigene13375_All,CL6154.Contig23_All,Unigene61131_All,CL15430.Contig2_All,Unigene38911_All,CL15430.Contig8_All,CL15430.Contig21_All,Unigene46334_All,U…
GRF	95	CL6416.Contig9_All,CL287.Contig29_All,CL6512.Contig7_All,Unigene59593_All,CL10400.Contig5_All,Unigene59601_All,CL287.Contig30_All,Unigene59595_All,CL6896.Contig6_All,CL15836.Contig17_All,CL13965.Contig5_All,CL6416.Contig7_All,CL287.Contig20_All,CL15836.Contig15_All,CL10400.Contig9_All,Unigene6298_All,Unigene42957_All,CL12149.Contig8_All,CL15836.Contig12_All,CL2140.Contig6_All,CL15836.Contig16_All…
E2F-DP	91	CL13461.Contig1_All,CL5086.Contig3_All,Unigene11491_All,CL14769.Contig8_All,Unigene14255_All,CL1089.Contig19_All,CL1089.Contig29_All,CL2671.Contig3_All,Unigene22703_All,Unigene12361_All,CL1089.Contig12_All,CL5086.Contig1_All,CL14769.Contig14_All,CL1089.Contig27_All,CL1089.Contig7_All,CL2671.Contig7_All,CL1089.Contig30_All,Unigene48753_All,CL14769.Contig12_All,CL2671.Contig11_All,CL14769.Contig16_…
RWP-RK	81	Unigene64871_All,CL5477.Contig7_All,CL7899.Contig2_All,CL385.Contig2_All,CL385.Contig13_All,CL5477.Contig1_All,CL6211.Contig2_All,CL6211.Contig6_All,Unigene49032_All,CL385.Contig3_All,CL1010.Contig4_All,CL1010.Contig5_All,CL12831.Contig9_All,CL6211.Contig5_All,CL12831.Contig21_All,CL5477.Contig8_All,Unigene49027_All,CL5477.Contig6_All,CL1010.Contig1_All,CL385.Contig5_All,CL5477.Contig2_All,CL385.…
bZIP	79	Unigene18869_All,Unigene59244_All,Unigene19073_All,Unigene59247_All,CL13215.Contig30_All,CL1839.Contig18_All,CL2501.Contig10_All,CL1911.Contig22_All,CL2501.Contig15_All,CL469.Contig10_All,Unigene70546_All,CL2501.Contig5_All,CL1839.Contig9_All,Unigene17950_All,CL1911.Contig9_All,CL1911.Contig34_All,Unigene30189_All,Unigene5590_All,Unigene12062_All,Unigene39780_All,CL3210.Contig4_All,Unigene17631_A…
CPP	75	CL4177.Contig8_All,CL6129.Contig3_All,CL9223.Contig4_All,CL6129.Contig15_All,CL8947.Contig1_All,CL8947.Contig8_All,CL8947.Contig3_All,CL4045.Contig23_All,CL4177.Contig5_All,CL4045.Contig25_All,CL8947.Contig4_All,CL9223.Contig5_All,CL9223.Contig1_All,CL4045.Contig6_All,CL4045.Contig12_All,CL9223.Contig7_All,CL4045.Contig18_All,CL4045.Contig17_All,CL6129.Contig10_All,Unigene54766_All,CL4045.Contig1…
TIG	66	CL4666.Contig12_All,CL6699.Contig2_All,CL6699.Contig1_All,CL4666.Contig3_All,CL7349.Contig19_All,CL4666.Contig9_All,CL15865.Contig18_All,CL6699.Contig13_All,CL7349.Contig25_All,CL15865.Contig31_All,CL15865.Contig30_All,CL6699.Contig10_All,CL6699.Contig6_All,CL6699.Contig4_All,CL6699.Contig15_All,CL15865.Contig55_All,CL4666.Contig6_All,CL15865.Contig13_All,CL6699.Contig21_All,CL4666.Contig7_All,CL…
zf-HD	65	CL9026.Contig1_All,CL8182.Contig1_All,CL9870.Contig3_All,CL383.Contig3_All,CL3223.Contig19_All,CL2347.Contig7_All,CL6580.Contig3_All,CL9026.Contig2_All,CL9870.Contig4_All,Unigene45493_All,CL3223.Contig7_All,CL6580.Contig1_All,CL6580.Contig9_All,Unigene72241_All,Unigene10703_All,CL383.Contig1_All,CL3223.Contig3_All,Unigene49593_All,CL13759.Contig1_All,CL2347.Contig6_All,CL9870.Contig7_All,Unigene3…
BES1	63	Unigene26942_All,CL1303.Contig9_All,CL1303.Contig7_All,CL1303.Contig14_All,Unigene66243_All,CL1303.Contig8_All,Unigene18846_All,Unigene27403_All,CL15560.Contig2_All,Unigene44515_All,CL1303.Contig4_All,Unigene19250_All,CL8862.Contig9_All,Unigene13187_All,CL1303.Contig2_All,CL9436.Contig3_All,CL1303.Contig15_All,CL1303.Contig13_All,Unigene39057_All,Unigene12342_All,Unigene66242_All,CL1303.Contig22_…
EIL	62	CL14428.Contig12_All,CL14428.Contig14_All,Unigene13675_All,Unigene18640_All,Unigene25884_All,CL14428.Contig6_All,CL14428.Contig2_All,CL3294.Contig3_All,Unigene29474_All,Unigene12671_All,CL3294.Contig7_All,CL14428.Contig11_All,Unigene21847_All,Unigene54433_All,CL14428.Contig16_All,CL3294.Contig6_All,Unigene54434_All,Unigene28299_All,CL14428.Contig5_All,Unigene7646_All,Unigene7053_All,CL3294.Contig…
HB	51	CL215.Contig35_All,CL215.Contig25_All,CL215.Contig31_All,CL215.Contig47_All,CL215.Contig23_All,CL215.Contig49_All,CL215.Contig32_All,CL215.Contig29_All,Unigene16753_All,CL2411.Contig4_All,Unigene6996_All,CL2067.Contig3_All,CL215.Contig3_All,Unigene3696_All,Unigene29028_All,Unigene7786_All,CL215.Contig6_All,Unigene29583_All,CL215.Contig53_All,CL215.Contig45_All,Unigene60641_All,CL215.Contig26_All,…
TAZ	51	CL4967.Contig1_All,CL4887.Contig3_All,CL4856.Contig15_All,CL4856.Contig11_All,CL4887.Contig6_All,CL4967.Contig17_All,CL4856.Contig14_All,CL4887.Contig8_All,CL4967.Contig11_All,Unigene1673_All,CL4856.Contig9_All,CL4967.Contig18_All,CL4856.Contig8_All,CL4856.Contig7_All,CL10895.Contig5_All,CL4967.Contig3_All,CL4967.Contig16_All,Unigene53626_All,CL4967.Contig8_All,Unigene1671_All,CL4887.Contig5_All,…
VOZ	49	CL563.Contig17_All,CL563.Contig6_All,Unigene31526_All,CL1957.Contig7_All,CL563.Contig32_All,CL563.Contig1_All,CL563.Contig20_All,CL563.Contig2_All,Unigene31520_All,CL1957.Contig11_All,Unigene31519_All,Unigene31525_All,CL1957.Contig17_All,Unigene31529_All,CL563.Contig7_All,CL563.Contig19_All,CL563.Contig26_All,CL563.Contig13_All,Unigene31522_All,CL1957.Contig14_All,CL1957.Contig8_All,Unigene31546_…
BBR/BPC	40	CL1015.Contig17_All,CL1015.Contig9_All,CL10928.Contig1_All,CL1015.Contig15_All,CL1715.Contig4_All,CL1015.Contig11_All,Unigene20708_All,Unigene25022_All,CL1015.Contig3_All,CL1015.Contig20_All,CL1015.Contig16_All,CL1015.Contig7_All,CL1015.Contig8_All,CL1015.Contig18_All,Unigene6697_All,CL10928.Contig3_All,CL1015.Contig4_All,Unigene26155_All,CL1015.Contig2_All,CL10928.Contig6_All,Unigene66839_All,CL…
VARL	38	CL5273.Contig6_All,Unigene13818_All,Unigene9735_All,CL5273.Contig10_All,CL5273.Contig11_All,Unigene9729_All,CL5273.Contig22_All,CL5273.Contig3_All,CL5273.Contig5_All,CL5273.Contig20_All,Unigene11000_All,CL5273.Contig23_All,Unigene30679_All,CL5273.Contig9_All,CL5273.Contig14_All,CL5273.Contig1_All,CL5273.Contig13_All,CL5273.Contig7_All,CL5273.Contig4_All,CL5273.Contig2_All,Unigene28915_All,CL5273.…
Sigma70-like	38	CL2359.Contig20_All,CL7586.Contig2_All,CL6229.Contig2_All,CL6229.Contig6_All,CL7586.Contig5_All,CL1854.Contig11_All,CL7586.Contig7_All,CL1854.Contig8_All,CL7586.Contig1_All,CL2359.Contig14_All,CL2359.Contig17_All,CL2359.Contig4_All,CL2359.Contig12_All,CL15095.Contig2_All,CL2359.Contig15_All,CL2359.Contig1_All,CL2359.Contig6_All,CL7586.Contig3_All,CL7586.Contig9_All,CL6229.Contig5_All,Unigene38346…
OFP	36	Unigene52009_All,Unigene90676_All,Unigene51096_All,CL12742.Contig1_All,CL7441.Contig1_All,Unigene2914_All,Unigene45677_All,CL8171.Contig3_All,CL8171.Contig1_All,Unigene33617_All,CL10021.Contig2_All,Unigene62338_All,CL10021.Contig1_All,Unigene67190_All,CL6203.Contig3_All,CL8171.Contig4_All,CL12742.Contig3_All,CL6203.Contig1_All,CL12097.Contig2_All,Unigene64396_All,CL8171.Contig2_All,Unigene72313_A…
NOZZLE	29	Unigene69758_All,CL2469.Contig10_All,Unigene69754_All,Unigene66426_All,CL2469.Contig16_All,CL2469.Contig5_All,CL3460.Contig2_All,CL2469.Contig9_All,Unigene69736_All,CL2469.Contig4_All,CL2469.Contig3_All,CL2469.Contig6_All,CL11468.Contig2_All,CL11468.Contig1_All,CL3460.Contig3_All,CL2469.Contig14_All,CL2469.Contig17_All,CL3460.Contig4_All,CL2469.Contig7_All,CL2469.Contig12_All,CL2469.Contig13_All,…
GeBP	28	CL7880.Contig7_All,CL7880.Contig1_All,Unigene61268_All,CL7880.Contig3_All,Unigene20876_All,Unigene5704_All,CL13956.Contig2_All,Unigene39871_All,Unigene16046_All,Unigene29869_All,Unigene25963_All,Unigene19591_All,Unigene9842_All,CL7880.Contig6_All,Unigene30043_All,Unigene24937_All,Unigene20356_All,Unigene40774_All,CL7880.Contig4_All,CL6818.Contig3_All,CL7880.Contig2_All,Unigene20104_All,Unigene205…
C2C2-YABBY	26	CL4156.Contig6_All,CL4156.Contig5_All,Unigene60681_All,Unigene50498_All,Unigene19304_All,Unigene13998_All,CL2408.Contig1_All,CL4156.Contig9_All,CL2408.Contig2_All,CL4156.Contig11_All,Unigene73732_All,CL4156.Contig10_All,CL4156.Contig3_All,Unigene12623_All,Unigene89910_All,CL4156.Contig12_All,CL2408.Contig3_All,Unigene7471_All,CL4156.Contig4_All,CL4156.Contig2_All,CL6190.Contig4_All,Unigene17671_A…
SRS	23	Unigene79169_All,Unigene74544_All,Unigene14297_All,CL6969.Contig3_All,CL14351.Contig1_All,CL15052.Contig3_All,CL11606.Contig1_All,CL13706.Contig6_All,CL13706.Contig11_All,Unigene9582_All,Unigene19902_All,Unigene19626_All,Unigene36991_All,Unigene74605_All,Unigene22729_All,Unigene51246_All,CL14351.Contig2_All,CL6969.Contig2_All,Unigene15072_All,CL6969.Contig1_All,CL6969.Contig4_All,CL13706.Contig16…
PBF-2-like	20	CL630.Contig4_All,Unigene2971_All,CL630.Contig9_All,CL630.Contig2_All,CL630.Contig3_All,CL11155.Contig2_All,CL630.Contig7_All,CL630.Contig14_All,CL11155.Contig4_All,Unigene65324_All,CL630.Contig13_All,Unigene39624_All,CL630.Contig6_All,CL11155.Contig1_All,CL630.Contig12_All,CL11155.Contig3_All,Unigene65328_All,CL630.Contig11_All,CL630.Contig1_All,CL630.Contig15_All
ULT	12	Unigene10106_All,CL13237.Contig9_All,Unigene17285_All,CL13237.Contig2_All,Unigene2601_All,Unigene23812_All,Unigene20068_All,CL7734.Contig1_All,CL13237.Contig11_All,Unigene53050_All,CL13237.Contig7_All,CL13237.Contig10_All
DBP	11	CL732.Contig8_All,CL732.Contig11_All,CL6743.Contig7_All,CL732.Contig6_All,CL6743.Contig5_All,Unigene32648_All,CL6743.Contig3_All,CL6743.Contig2_All,CL6743.Contig8_All,CL732.Contig10_All,CL732.Contig3_All
S1Fa-like	6	CL4125.Contig2_All,CL11801.Contig1_All,CL9911.Contig1_All,CL4125.Contig3_All,Unigene72456_All,CL9911.Contig2_All
HRT	5	CL10013.Contig3_All,CL10013.Contig6_All,CL10013.Contig5_All,CL10013.Contig2_All,CL10013.Contig4_All
CSD	3	Unigene2810_All,Unigene39323_All,Unigene2482_All
LFY	2	Unigene47711_All,Unigene90680_All
