# Supplementary material for: Comparative Transcriptome Analysis Reveals the Cause for Accumulation of Reactive Oxygen Species During Pollen Abortion in Cytoplasmic Male-Sterile Kenaf Line 722HA
Source: Int J Mol Sci. 2019 Nov 5;20(21):5515. doi: 10.3390/ijms20215515 (PMC6862637; doi:10.3390/ijms20215515)
Supplement: Supplementary file 1 [file ijms-20-05515-s001.zip › Supplementary materials/Supplementary Table 3.xlsx]

## Sheet: 20.BP.first.adjust.table
GO enrichment(BP) of k-means clustering
GO	GO_des	class	20_1	20_2	20_3	20_4	20_5	20_6	20_7	20_8	20_9	20_10	20_11	20_12	20_13	20_14	20_15	20_16	20_17	20_18	20_19	20_20
GO:0015986	ATP synthesis coupled proton transport	2	9.37972e-07	NA	NA	NA	NA	NA	NA	0.0330857	NA	NA	NA	NA	NA	NA	NA	NA	NA	NA	5.38466e-14	NA
GO:0035999	tetrahydrofolate interconversion	1	4.24631e-05	NA	NA	NA	NA	NA	NA	NA	NA	NA	NA	NA	NA	NA	NA	NA	NA	NA	NA	NA
GO:0006614	SRP-dependent cotranslational protein targeting to membrane	2	0.000216177	NA	NA	NA	NA	NA	NA	NA	NA	NA	NA	NA	NA	NA	NA	NA	NA	NA	NA	NA
GO:0006446	regulation of translational initiation	4	0.000442095	NA	NA	NA	8.95108e-11	NA	NA	NA	NA	NA	NA	NA	NA	NA	NA	NA	NA	NA	NA	0.00529038
GO:0001731	formation of translation preinitiation complex	1	0.000493215	NA	NA	NA	1.25709e-12	NA	NA	NA	NA	NA	NA	NA	NA	NA	NA	NA	NA	NA	NA	0.00577999
GO:0006120	mitochondrial electron transport, NADH to ubiquinone	1	0.000591313	NA	NA	NA	NA	NA	NA	NA	NA	NA	NA	NA	NA	NA	NA	NA	NA	NA	NA	NA
GO:0046294	formaldehyde catabolic process	1	0.00193996	NA	NA	NA	NA	NA	NA	NA	NA	NA	NA	NA	NA	NA	NA	NA	NA	NA	NA	NA
GO:0045454	cell redox homeostasis	1	0.00302024	NA	NA	NA	NA	NA	NA	NA	NA	NA	NA	NA	NA	NA	NA	NA	0.000401508	NA	NA	NA
GO:0015991	ATP hydrolysis coupled proton transport	1	0.00369085	NA	NA	NA	NA	3.89065e-09	NA	NA	NA	NA	NA	NA	NA	NA	NA	NA	NA	NA	2.59694e-11	NA
GO:0042026	protein refolding	1	0.00565938	NA	NA	NA	NA	NA	NA	NA	NA	NA	NA	NA	NA	NA	NA	NA	NA	NA	NA	NA
GO:0006122	mitochondrial electron transport, ubiquinol to cytochrome c	1	0.00673247	NA	NA	NA	NA	0.000754717	NA	NA	NA	NA	NA	NA	NA	NA	NA	NA	NA	NA	0.00252348	NA
GO:0015780	nucleotide-sugar transmembrane transport	4	0.00946598	NA	NA	NA	NA	NA	NA	NA	NA	NA	NA	NA	NA	NA	NA	NA	NA	NA	NA	NA
GO:0009070	serine family amino acid biosynthetic process	3	0.0098092	NA	NA	NA	NA	NA	NA	NA	NA	NA	NA	NA	NA	NA	NA	NA	NA	NA	NA	NA
GO:0006487	protein N-linked glycosylation	3	0.0134027	NA	NA	NA	NA	NA	NA	NA	NA	NA	NA	NA	NA	NA	NA	NA	NA	NA	NA	NA
GO:0006414	translational elongation	3	0.0183125	NA	NA	NA	0.0009832	NA	NA	NA	NA	NA	NA	NA	NA	NA	NA	NA	NA	NA	NA	0.00562487
GO:0000338	protein deneddylation	1	0.022861	NA	NA	NA	NA	NA	NA	NA	NA	NA	NA	NA	NA	NA	NA	NA	NA	NA	NA	NA
GO:0006544	glycine metabolic process	3	0.0285689	NA	NA	NA	NA	NA	NA	NA	NA	NA	NA	NA	NA	NA	NA	NA	NA	NA	NA	NA
GO:0006096	glycolytic process	5	0.0353891	NA	0.000688286	NA	NA	0.0235005	NA	NA	NA	NA	NA	NA	NA	NA	NA	NA	NA	NA	0.0116434	NA
GO:0006099	tricarboxylic acid cycle	2	0.0353891	NA	0.00011825	NA	NA	2.31936e-06	0.000248953	NA	NA	NA	NA	NA	NA	NA	NA	NA	NA	NA	9.00881e-07	NA
GO:0006555	methionine metabolic process	6	0.0494669	NA	0.0352754	NA	NA	NA	NA	NA	NA	NA	NA	NA	NA	NA	NA	NA	NA	NA	NA	NA
GO:0006351	transcription, DNA-templated	6	NA	2.04394e-17	NA	NA	NA	NA	NA	NA	NA	NA	NA	0.00587869	8.50471e-09	8.8755e-08	NA	NA	NA	NA	NA	NA
GO:0006032	chitin catabolic process	4	NA	1.74821e-06	NA	NA	NA	NA	NA	NA	NA	NA	NA	NA	NA	NA	NA	NA	NA	NA	NA	NA
GO:0016998	cell wall macromolecule catabolic process	4	NA	3.00142e-06	NA	NA	NA	NA	NA	NA	NA	NA	NA	NA	NA	NA	NA	NA	NA	NA	NA	NA
GO:0019441	tryptophan catabolic process to kynurenine	1	NA	0.00106843	NA	NA	NA	NA	NA	NA	0.0214748	NA	NA	NA	9.47774e-08	NA	NA	NA	NA	NA	NA	NA
GO:0005992	trehalose biosynthetic process	2	NA	0.00142373	NA	NA	NA	NA	NA	NA	0.00602646	NA	NA	NA	NA	NA	NA	NA	NA	NA	NA	NA
GO:0006557	S-adenosylmethioninamine biosynthetic process	1	NA	0.00654805	NA	NA	NA	NA	NA	NA	0.0102592	NA	NA	NA	NA	NA	NA	NA	NA	NA	NA	NA
GO:0030245	cellulose catabolic process	3	NA	0.00659683	NA	NA	NA	NA	NA	NA	NA	NA	NA	NA	NA	NA	NA	NA	NA	NA	NA	NA
GO:0006597	spermine biosynthetic process	1	NA	0.00767197	NA	NA	NA	NA	NA	NA	0.0124025	NA	NA	NA	NA	NA	NA	NA	NA	NA	NA	NA
GO:0030001	metal ion transport	9	NA	0.0114475	NA	NA	NA	NA	NA	NA	NA	NA	NA	NA	0.003496	NA	NA	NA	NA	NA	NA	NA
GO:0008295	spermidine biosynthetic process	1	NA	0.0219235	NA	NA	NA	NA	NA	NA	3.19524e-05	NA	NA	NA	NA	NA	NA	NA	NA	NA	NA	NA
GO:0009415	response to water	5	NA	0.0227517	NA	NA	NA	NA	NA	NA	NA	NA	NA	0.0195527	NA	NA	NA	NA	NA	NA	NA	NA
GO:0045893	positive regulation of transcription, DNA-templated	6	NA	0.0340028	NA	NA	NA	NA	NA	NA	NA	NA	NA	NA	NA	NA	NA	NA	NA	NA	NA	NA
GO:0009664	plant-type cell wall organization	5	NA	0.0481054	NA	NA	NA	NA	NA	NA	NA	NA	NA	NA	NA	NA	NA	NA	NA	NA	NA	NA
GO:0006021	inositol biosynthetic process	1	NA	NA	3.6697e-08	NA	NA	NA	NA	NA	NA	NA	NA	NA	NA	NA	NA	NA	NA	NA	NA	NA
GO:0006817	phosphate ion transport	3	NA	NA	9.32546e-05	NA	NA	NA	NA	NA	0.00604356	NA	NA	NA	NA	NA	NA	NA	NA	NA	NA	NA
GO:0006869	lipid transport	6	NA	NA	0.000247922	NA	NA	5.15362e-16	NA	NA	NA	NA	NA	NA	NA	NA	NA	NA	NA	NA	0.00973589	NA
GO:0006556	S-adenosylmethionine biosynthetic process	1	NA	NA	0.0002958	NA	NA	0.0400578	NA	NA	1.51164e-06	NA	NA	NA	NA	NA	NA	0.0100997	NA	NA	0.0202396	NA
GO:0046855	inositol phosphate dephosphorylation	2	NA	NA	0.000361984	NA	NA	NA	NA	NA	NA	NA	NA	NA	NA	NA	NA	NA	NA	NA	NA	NA
GO:0010143	cutin biosynthetic process	1	NA	NA	0.000653963	NA	NA	NA	NA	NA	NA	NA	NA	NA	NA	NA	NA	NA	NA	NA	NA	NA
GO:0005985	sucrose metabolic process	4	NA	NA	0.000688286	NA	NA	NA	NA	NA	NA	NA	NA	NA	NA	NA	NA	NA	NA	NA	NA	NA
GO:0015977	carbon fixation	3	NA	NA	0.000688286	NA	NA	0.00154047	0.0136379	NA	NA	NA	0.0238088	NA	NA	NA	NA	NA	NA	NA	0.0366952	NA
GO:0001678	cellular glucose homeostasis	4	NA	NA	0.00118343	NA	NA	NA	NA	NA	NA	NA	NA	NA	NA	NA	NA	NA	NA	NA	NA	NA
GO:0090379	secondary cell wall biogenesis involved in seed trichome differentiation	1	NA	NA	0.00132574	NA	NA	NA	NA	NA	NA	NA	NA	NA	NA	NA	NA	NA	NA	NA	0.0151914	NA
GO:0009809	lignin biosynthetic process	2	NA	NA	0.00560919	NA	NA	NA	NA	NA	NA	NA	NA	NA	NA	NA	NA	NA	NA	NA	NA	NA
GO:0006730	one-carbon metabolic process	2	NA	NA	0.00877501	NA	NA	NA	NA	NA	0.00295272	NA	0.0232332	NA	NA	NA	NA	NA	NA	NA	0.00282777	NA
GO:0009228	thiamine biosynthetic process	2	NA	NA	0.0191234	NA	NA	NA	NA	0.0190704	NA	NA	NA	NA	NA	NA	NA	NA	NA	NA	NA	NA
GO:0006623	protein targeting to vacuole	3	NA	NA	0.0191234	NA	NA	NA	NA	NA	NA	NA	NA	NA	NA	NA	NA	NA	NA	NA	NA	NA
GO:0009229	thiamine diphosphate biosynthetic process	1	NA	NA	0.0191234	NA	NA	NA	NA	NA	NA	NA	NA	NA	NA	NA	NA	NA	NA	NA	NA	NA
GO:0042732	D-xylose metabolic process	4	NA	NA	0.0237819	NA	NA	0.01202	NA	NA	0.0253823	NA	NA	NA	NA	NA	NA	NA	NA	NA	NA	NA
GO:0045490	pectin catabolic process	2	NA	NA	0.0249511	NA	NA	3.73432e-29	NA	0.00690125	NA	1.35943e-21	0.0467342	NA	NA	NA	NA	NA	1.44986e-06	NA	5.29189e-09	NA
GO:0009607	response to biotic stimulus	14	NA	NA	0.0265037	NA	NA	NA	NA	NA	NA	NA	NA	NA	NA	NA	NA	NA	NA	NA	NA	NA
GO:0008610	lipid biosynthetic process	7	NA	NA	0.0274229	NA	NA	NA	NA	NA	NA	NA	NA	NA	NA	NA	NA	NA	NA	NA	NA	NA
GO:0055085	transmembrane transport	9	NA	NA	0.0279763	NA	NA	NA	NA	NA	NA	NA	NA	NA	NA	NA	NA	NA	NA	NA	NA	NA
GO:0072330	monocarboxylic acid biosynthetic process	7	NA	NA	0.0378299	NA	NA	NA	NA	NA	NA	NA	NA	NA	NA	NA	NA	NA	NA	NA	NA	NA
GO:0006812	cation transport	10	NA	NA	0.0405247	NA	NA	NA	NA	NA	NA	NA	NA	NA	NA	NA	NA	NA	NA	NA	NA	NA
GO:0046854	phosphatidylinositol phosphorylation	1	NA	NA	0.048244	NA	NA	NA	NA	NA	NA	NA	NA	NA	NA	NA	NA	NA	NA	NA	NA	NA
GO:0006562	proline catabolic process	2	NA	NA	0.048524	NA	NA	NA	NA	NA	NA	NA	NA	NA	NA	NA	NA	NA	NA	NA	NA	NA
GO:0006696	ergosterol biosynthetic process	1	NA	NA	NA	3.94352e-07	NA	NA	0.0235037	NA	NA	NA	NA	NA	NA	NA	NA	NA	NA	NA	NA	NA
GO:0016024	CDP-diacylglycerol biosynthetic process	1	NA	NA	NA	1.87335e-05	NA	NA	NA	NA	NA	NA	NA	NA	NA	NA	NA	NA	NA	NA	NA	NA
GO:0006081	cellular aldehyde metabolic process	5	NA	NA	NA	0.000119604	NA	NA	NA	NA	NA	NA	NA	NA	NA	NA	NA	NA	NA	NA	NA	NA
GO:0009734	auxin-activated signaling pathway	2	NA	NA	NA	0.000163261	NA	NA	NA	NA	NA	NA	NA	NA	NA	2.71757e-06	NA	NA	NA	NA	NA	NA
GO:0009435	NAD biosynthetic process	3	NA	NA	NA	0.000200389	NA	NA	NA	NA	NA	NA	NA	NA	NA	NA	NA	NA	NA	NA	NA	NA
GO:0010025	wax biosynthetic process	1	NA	NA	NA	0.000790628	NA	NA	NA	NA	NA	NA	NA	NA	NA	NA	NA	NA	NA	NA	NA	NA
GO:0006621	protein retention in ER lumen	1	NA	NA	NA	0.000838763	NA	NA	NA	0.018374	NA	NA	NA	NA	NA	NA	NA	NA	NA	NA	NA	NA
GO:1905039	carboxylic acid transmembrane transport	6	NA	NA	NA	0.00645303	NA	NA	NA	NA	NA	NA	NA	NA	NA	NA	NA	NA	NA	NA	NA	NA
GO:0006596	polyamine biosynthetic process	4	NA	NA	NA	0.0169878	NA	NA	NA	NA	NA	NA	NA	NA	NA	NA	NA	NA	NA	NA	NA	NA
GO:0010335	response to non-ionic osmotic stress	2	NA	NA	NA	0.0200347	NA	NA	NA	NA	NA	NA	NA	NA	NA	NA	NA	NA	NA	NA	0.0301111	NA
GO:0006982	response to lipid hydroperoxide	2	NA	NA	NA	0.0200347	NA	NA	NA	NA	NA	NA	NA	NA	NA	NA	NA	NA	NA	NA	0.0301111	NA
GO:0072593	reactive oxygen species metabolic process	4	NA	NA	NA	0.0239063	NA	NA	NA	NA	NA	NA	NA	NA	NA	NA	NA	NA	NA	NA	NA	NA
GO:0000028	ribosomal small subunit assembly	2	NA	NA	NA	0.0273702	NA	NA	NA	NA	NA	NA	NA	NA	NA	NA	NA	NA	NA	NA	NA	0.0014419
GO:0006429	leucyl-tRNA aminoacylation	2	NA	NA	NA	0.0304797	NA	NA	NA	NA	NA	NA	NA	NA	NA	NA	NA	NA	NA	NA	NA	NA
GO:0016117	carotenoid biosynthetic process	3	NA	NA	NA	0.0307613	NA	NA	NA	NA	NA	NA	NA	NA	NA	NA	NA	NA	NA	NA	NA	NA
GO:0015936	coenzyme A metabolic process	2	NA	NA	NA	0.0344075	NA	NA	NA	NA	NA	NA	NA	NA	NA	NA	NA	NA	NA	NA	NA	NA
GO:0006574	valine catabolic process	2	NA	NA	NA	0.0491911	NA	NA	NA	NA	NA	NA	NA	NA	NA	NA	NA	NA	NA	NA	NA	NA
GO:0007224	smoothened signaling pathway	3	NA	NA	NA	0.0491911	NA	NA	NA	NA	NA	NA	NA	NA	NA	NA	NA	NA	NA	NA	NA	NA
GO:0006457	protein folding	4	NA	NA	NA	NA	4.4988e-07	NA	NA	NA	NA	NA	NA	NA	NA	NA	NA	NA	NA	6.02794e-05	2.08776e-07	0.000508071
GO:0006334	nucleosome assembly	3	NA	NA	NA	NA	9.15364e-06	NA	NA	NA	NA	NA	NA	NA	NA	NA	NA	NA	NA	1.90915e-12	NA	NA
GO:0042176	regulation of protein catabolic process	7	NA	NA	NA	NA	0.00046881	NA	NA	NA	NA	NA	NA	NA	NA	NA	NA	NA	NA	NA	NA	NA
GO:0043161	proteasome-mediated ubiquitin-dependent protein catabolic process	4	NA	NA	NA	NA	0.000480511	NA	NA	NA	NA	NA	NA	NA	NA	NA	NA	NA	NA	0.000907113	NA	NA
GO:0006364	rRNA processing	5	NA	NA	NA	NA	0.00398787	NA	NA	NA	NA	NA	NA	NA	NA	NA	NA	NA	NA	NA	NA	NA
GO:0030150	protein import into mitochondrial matrix	1	NA	NA	NA	NA	0.00749109	NA	NA	NA	NA	NA	NA	NA	NA	NA	NA	NA	NA	NA	NA	NA
GO:0050999	regulation of nitric-oxide synthase activity	2	NA	NA	NA	NA	0.0141094	NA	NA	NA	NA	NA	NA	NA	NA	NA	NA	NA	NA	NA	NA	NA
GO:0000387	spliceosomal snRNP assembly	2	NA	NA	NA	NA	0.0363367	NA	NA	NA	NA	NA	NA	NA	NA	NA	NA	NA	NA	0.0015064	NA	NA
GO:1901671	positive regulation of superoxide dismutase activity	1	NA	NA	NA	NA	0.0418552	NA	NA	NA	NA	NA	NA	NA	NA	NA	NA	NA	NA	NA	NA	NA
GO:0006418	tRNA aminoacylation for protein translation	3	NA	NA	NA	NA	0.0448247	NA	NA	NA	NA	NA	NA	NA	NA	NA	NA	NA	NA	NA	NA	NA
GO:1901070	guanosine-containing compound biosynthetic process	3	NA	NA	NA	NA	0.0492567	NA	NA	NA	NA	NA	NA	NA	NA	NA	NA	NA	NA	NA	NA	NA
GO:0042545	cell wall modification	4	NA	NA	NA	NA	NA	1.00125e-18	NA	NA	NA	6.43402e-14	NA	NA	NA	NA	NA	NA	6.05792e-07	NA	3.88362e-11	NA
GO:0007035	vacuolar acidification	2	NA	NA	NA	NA	NA	6.26198e-06	NA	NA	NA	NA	NA	NA	NA	NA	NA	NA	NA	NA	0.0366383	NA
GO:0030244	cellulose biosynthetic process	2	NA	NA	NA	NA	NA	8.14357e-06	NA	NA	NA	NA	NA	NA	0.0320297	NA	NA	NA	NA	NA	0.00129664	NA
GO:0090378	seed trichome elongation	1	NA	NA	NA	NA	NA	1.77643e-05	NA	NA	NA	NA	0.00214715	NA	NA	NA	NA	NA	0.0352912	NA	0.0202396	NA
GO:0090377	seed trichome initiation	1	NA	NA	NA	NA	NA	0.000113936	NA	NA	NA	NA	NA	NA	NA	NA	NA	NA	NA	NA	NA	NA
GO:0033356	UDP-L-arabinose metabolic process	2	NA	NA	NA	NA	NA	0.000551852	NA	NA	NA	NA	NA	NA	NA	NA	NA	NA	NA	NA	NA	NA
GO:0051262	protein tetramerization	2	NA	NA	NA	NA	NA	0.00263591	NA	NA	NA	NA	NA	NA	NA	NA	NA	NA	NA	NA	NA	NA
GO:0007264	small GTPase mediated signal transduction	4	NA	NA	NA	NA	NA	0.00444516	NA	NA	NA	1.47488e-14	NA	NA	NA	NA	NA	NA	NA	NA	0.0430395	NA
GO:0006952	defense response	8	NA	NA	NA	NA	NA	0.00879853	NA	NA	NA	NA	NA	NA	NA	NA	NA	NA	NA	NA	NA	NA
GO:0006011	UDP-glucose metabolic process	2	NA	NA	NA	NA	NA	0.00970549	NA	NA	NA	NA	NA	NA	NA	NA	NA	NA	NA	NA	NA	NA
GO:0030042	actin filament depolymerization	2	NA	NA	NA	NA	NA	0.010413	NA	NA	NA	0.000781161	NA	NA	NA	NA	NA	NA	NA	NA	NA	NA
GO:0009423	chorismate biosynthetic process	1	NA	NA	NA	NA	NA	0.01202	NA	NA	NA	NA	0.000500527	NA	NA	NA	NA	NA	NA	NA	NA	NA
GO:0016036	cellular response to phosphate starvation	1	NA	NA	NA	NA	NA	0.0197435	NA	NA	NA	NA	NA	NA	NA	NA	NA	NA	9.58939e-06	NA	NA	NA
GO:0045089	positive regulation of innate immune response	8	NA	NA	NA	NA	NA	0.0221003	NA	NA	NA	NA	NA	NA	NA	NA	NA	NA	NA	NA	NA	NA
GO:0006183	GTP biosynthetic process	1	NA	NA	NA	NA	NA	0.0309434	NA	NA	NA	NA	NA	NA	NA	NA	NA	NA	NA	NA	NA	NA
GO:0006228	UTP biosynthetic process	1	NA	NA	NA	NA	NA	0.0309434	NA	NA	NA	NA	NA	NA	NA	NA	NA	NA	NA	NA	NA	NA
GO:0080040	positive regulation of cellular response to phosphate starvation	1	NA	NA	NA	NA	NA	0.0335113	NA	NA	NA	NA	NA	NA	NA	NA	NA	NA	NA	NA	NA	NA
GO:0031640	killing of cells of other organism	9	NA	NA	NA	NA	NA	0.0335113	NA	NA	NA	NA	NA	NA	NA	NA	NA	NA	NA	NA	NA	NA
GO:0033499	galactose catabolic process via UDP-galactose	1	NA	NA	NA	NA	NA	0.0335113	NA	NA	NA	NA	NA	NA	NA	NA	NA	NA	NA	NA	NA	NA
GO:0019567	arabinose biosynthetic process	2	NA	NA	NA	NA	NA	0.0335113	NA	NA	NA	NA	NA	NA	NA	NA	NA	NA	NA	NA	NA	NA
GO:0042401	cellular biogenic amine biosynthetic process	5	NA	NA	NA	NA	NA	0.0352397	NA	NA	NA	NA	NA	NA	0.0444678	NA	NA	NA	NA	NA	NA	NA
GO:0030148	sphingolipid biosynthetic process	4	NA	NA	NA	NA	NA	0.0396864	NA	NA	NA	NA	NA	NA	NA	NA	NA	NA	NA	NA	NA	NA
GO:0045184	establishment of protein localization	9	NA	NA	NA	NA	NA	0.0400233	NA	NA	NA	NA	NA	NA	NA	NA	NA	NA	NA	NA	NA	NA
GO:0009694	jasmonic acid metabolic process	2	NA	NA	NA	NA	NA	0.0467768	NA	NA	NA	NA	NA	NA	NA	NA	NA	NA	NA	NA	NA	NA
GO:0006007	glucose catabolic process	3	NA	NA	NA	NA	NA	NA	0.000480308	NA	NA	NA	NA	NA	NA	NA	NA	NA	NA	NA	0.00389667	NA
GO:0019287	isopentenyl diphosphate biosynthetic process, mevalonate pathway	2	NA	NA	NA	NA	NA	NA	0.012447	NA	NA	NA	NA	NA	NA	NA	NA	NA	NA	NA	NA	NA
GO:0009063	cellular amino acid catabolic process	7	NA	NA	NA	NA	NA	NA	0.0290682	NA	NA	NA	NA	NA	NA	NA	NA	NA	NA	NA	NA	NA
GO:0019509	L-methionine salvage from methylthioadenosine	1	NA	NA	NA	NA	NA	NA	0.032837	NA	NA	NA	NA	NA	NA	NA	NA	NA	NA	NA	NA	NA
GO:0010204	defense response signaling pathway, resistance gene-independent	1	NA	NA	NA	NA	NA	NA	0.0330167	NA	NA	NA	NA	NA	NA	NA	NA	NA	NA	NA	NA	NA
GO:0009800	cinnamic acid biosynthetic process	2	NA	NA	NA	NA	NA	NA	0.0468636	NA	NA	NA	NA	NA	NA	NA	NA	NA	NA	NA	NA	0.0223481
GO:0080110	sporopollenin biosynthetic process	1	NA	NA	NA	NA	NA	NA	NA	3.77008e-09	NA	NA	0.00733105	NA	NA	NA	NA	NA	NA	NA	NA	NA
GO:0009102	biotin biosynthetic process	1	NA	NA	NA	NA	NA	NA	NA	0.00187635	NA	NA	NA	NA	NA	NA	NA	NA	NA	NA	NA	NA
GO:0070084	protein initiator methionine removal	2	NA	NA	NA	NA	NA	NA	NA	0.00248946	NA	NA	NA	NA	NA	NA	NA	NA	NA	NA	NA	NA
GO:0006635	fatty acid beta-oxidation	3	NA	NA	NA	NA	NA	NA	NA	0.00299728	NA	NA	NA	NA	NA	NA	NA	NA	NA	NA	NA	NA
GO:0006458	'de novo' protein folding	3	NA	NA	NA	NA	NA	NA	NA	0.00777813	NA	NA	NA	NA	NA	NA	NA	NA	NA	NA	NA	NA
GO:0006633	fatty acid biosynthetic process	6	NA	NA	NA	NA	NA	NA	NA	0.00866993	0.000692852	NA	NA	NA	NA	NA	NA	NA	NA	0.000571086	NA	NA
GO:0061077	chaperone-mediated protein folding	2	NA	NA	NA	NA	NA	NA	NA	0.0132001	NA	NA	NA	NA	NA	NA	NA	NA	NA	NA	NA	NA
GO:0006435	threonyl-tRNA aminoacylation	2	NA	NA	NA	NA	NA	NA	NA	0.0323746	NA	NA	NA	NA	NA	NA	NA	NA	NA	NA	NA	NA
GO:0045041	protein import into mitochondrial intermembrane space	1	NA	NA	NA	NA	NA	NA	NA	0.0323746	NA	NA	NA	NA	NA	NA	NA	NA	NA	NA	NA	NA
GO:0006465	signal peptide processing	2	NA	NA	NA	NA	NA	NA	NA	0.0342968	NA	NA	NA	NA	NA	NA	NA	NA	NA	9.55879e-05	NA	NA
GO:0006189	'de novo' IMP biosynthetic process	1	NA	NA	NA	NA	NA	NA	NA	0.0470278	NA	NA	NA	NA	NA	NA	NA	NA	NA	NA	NA	NA
GO:2000028	regulation of photoperiodism, flowering	3	NA	NA	NA	NA	NA	NA	NA	NA	8.34093e-12	NA	NA	NA	NA	NA	NA	NA	NA	NA	NA	NA
GO:0045944	positive regulation of transcription from RNA polymerase II promoter	5	NA	NA	NA	NA	NA	NA	NA	NA	1.15282e-06	NA	NA	NA	0.00237758	NA	NA	NA	NA	NA	NA	NA
GO:0019419	sulfate reduction	2	NA	NA	NA	NA	NA	NA	NA	NA	0.000227623	NA	NA	NA	NA	NA	NA	NA	NA	NA	NA	NA
GO:0009691	cytokinin biosynthetic process	3	NA	NA	NA	NA	NA	NA	NA	NA	0.00188587	NA	NA	NA	NA	NA	NA	NA	NA	NA	NA	NA
GO:0006527	arginine catabolic process	3	NA	NA	NA	NA	NA	NA	NA	NA	0.00420218	NA	NA	NA	0.0440662	NA	NA	NA	NA	NA	NA	NA
GO:0006814	sodium ion transport	4	NA	NA	NA	NA	NA	NA	NA	NA	0.0042421	NA	NA	NA	NA	NA	NA	NA	NA	NA	NA	NA
GO:0042183	formate catabolic process	1	NA	NA	NA	NA	NA	NA	NA	NA	0.00966559	NA	NA	NA	NA	NA	NA	NA	NA	NA	0.00726784	NA
GO:0009873	ethylene-activated signaling pathway	2	NA	NA	NA	NA	NA	NA	NA	NA	0.00969891	NA	NA	NA	NA	NA	NA	NA	NA	NA	NA	NA
GO:0005978	glycogen biosynthetic process	1	NA	NA	NA	NA	NA	NA	NA	NA	0.0141585	NA	NA	NA	NA	NA	NA	NA	NA	NA	2.68846e-07	NA
GO:0009944	polarity specification of adaxial/abaxial axis	1	NA	NA	NA	NA	NA	NA	NA	NA	0.0152114	NA	NA	NA	NA	NA	NA	NA	NA	NA	NA	NA
GO:1902183	regulation of shoot apical meristem development	2	NA	NA	NA	NA	NA	NA	NA	NA	0.0152114	NA	NA	NA	NA	NA	NA	NA	NA	NA	NA	NA
GO:0046470	phosphatidylcholine metabolic process	3	NA	NA	NA	NA	NA	NA	NA	NA	0.0215095	NA	NA	NA	NA	NA	NA	NA	0.0314705	NA	NA	NA
GO:0010200	response to chitin	2	NA	NA	NA	NA	NA	NA	NA	NA	0.028694	NA	NA	NA	NA	NA	NA	NA	NA	NA	NA	NA
GO:0006563	L-serine metabolic process	2	NA	NA	NA	NA	NA	NA	NA	NA	0.028702	NA	NA	NA	NA	NA	NA	NA	NA	NA	NA	NA
GO:0007155	cell adhesion	7	NA	NA	NA	NA	NA	NA	NA	NA	NA	0.00451935	NA	NA	NA	NA	NA	NA	NA	NA	NA	NA
GO:0015990	electron transport coupled proton transport	1	NA	NA	NA	NA	NA	NA	NA	NA	NA	0.00833207	NA	NA	NA	NA	NA	NA	NA	NA	NA	NA
GO:0006123	mitochondrial electron transport, cytochrome c to oxygen	1	NA	NA	NA	NA	NA	NA	NA	NA	NA	0.013144	NA	NA	NA	NA	NA	NA	NA	NA	NA	NA
GO:0009450	gamma-aminobutyric acid catabolic process	1	NA	NA	NA	NA	NA	NA	NA	NA	NA	0.013144	NA	NA	NA	NA	NA	NA	NA	NA	NA	NA
GO:0007018	microtubule-based movement	8	NA	NA	NA	NA	NA	NA	NA	NA	NA	0.0260692	NA	NA	NA	NA	NA	NA	NA	NA	NA	NA
GO:0042744	hydrogen peroxide catabolic process	2	NA	NA	NA	NA	NA	NA	NA	NA	NA	NA	1.19999e-11	NA	NA	NA	NA	NA	NA	NA	NA	NA
GO:0006979	response to oxidative stress	8	NA	NA	NA	NA	NA	NA	NA	NA	NA	NA	1.68759e-08	NA	NA	NA	NA	NA	NA	NA	NA	NA
GO:0010266	response to vitamin B1	2	NA	NA	NA	NA	NA	NA	NA	NA	NA	NA	0.00139166	NA	NA	NA	NA	NA	NA	NA	NA	0.0440908
GO:0019510	S-adenosylhomocysteine catabolic process	1	NA	NA	NA	NA	NA	NA	NA	NA	NA	NA	0.00159624	NA	NA	NA	NA	NA	NA	NA	0.000472183	NA
GO:0010555	response to mannitol	2	NA	NA	NA	NA	NA	NA	NA	NA	NA	NA	0.00264101	NA	NA	NA	NA	NA	NA	NA	NA	NA
GO:0010043	response to zinc ion	3	NA	NA	NA	NA	NA	NA	NA	NA	NA	NA	0.00621749	NA	NA	NA	NA	NA	NA	NA	NA	NA
GO:0046686	response to cadmium ion	4	NA	NA	NA	NA	NA	NA	NA	NA	NA	NA	0.0109336	NA	NA	0.0249919	NA	NA	NA	NA	NA	0.000345161
GO:0006754	ATP biosynthetic process	3	NA	NA	NA	NA	NA	NA	NA	NA	NA	NA	0.0123455	NA	NA	NA	NA	NA	1.06068e-05	NA	NA	NA
GO:0010044	response to aluminum ion	2	NA	NA	NA	NA	NA	NA	NA	NA	NA	NA	0.0147836	NA	NA	NA	NA	NA	NA	NA	NA	NA
GO:0046274	lignin catabolic process	2	NA	NA	NA	NA	NA	NA	NA	NA	NA	NA	0.0147836	NA	NA	NA	NA	NA	NA	NA	NA	NA
GO:0055114	oxidation-reduction process	7	NA	NA	NA	NA	NA	NA	NA	NA	NA	NA	0.0156067	NA	NA	NA	NA	NA	NA	NA	NA	NA
GO:0046688	response to copper ion	4	NA	NA	NA	NA	NA	NA	NA	NA	NA	NA	0.0212598	NA	NA	NA	NA	NA	NA	NA	NA	NA
GO:0019427	acetyl-CoA biosynthetic process from acetate	1	NA	NA	NA	NA	NA	NA	NA	NA	NA	NA	0.0232332	NA	NA	NA	NA	NA	NA	NA	NA	NA
GO:0006086	acetyl-CoA biosynthetic process from pyruvate	2	NA	NA	NA	NA	NA	NA	NA	NA	NA	NA	0.0238088	NA	NA	NA	NA	NA	NA	NA	NA	NA
GO:0009073	aromatic amino acid family biosynthetic process	4	NA	NA	NA	NA	NA	NA	NA	NA	NA	NA	0.0280418	NA	NA	NA	NA	NA	NA	NA	NA	NA
GO:0015992	proton transport	5	NA	NA	NA	NA	NA	NA	NA	NA	NA	NA	0.0371161	0.0331861	NA	NA	NA	NA	NA	NA	NA	NA
GO:0009098	leucine biosynthetic process	2	NA	NA	NA	NA	NA	NA	NA	NA	NA	NA	0.0373764	NA	NA	NA	NA	NA	NA	NA	NA	NA
GO:0009638	phototropism	1	NA	NA	NA	NA	NA	NA	NA	NA	NA	NA	NA	0.00571949	NA	NA	NA	NA	NA	NA	NA	NA
GO:0015969	guanosine tetraphosphate metabolic process	2	NA	NA	NA	NA	NA	NA	NA	NA	NA	NA	NA	0.00627435	NA	NA	NA	NA	NA	NA	NA	NA
GO:0010215	cellulose microfibril organization	1	NA	NA	NA	NA	NA	NA	NA	NA	NA	NA	NA	0.017923	NA	NA	NA	NA	NA	NA	NA	NA
GO:0048444	floral organ morphogenesis	7	NA	NA	NA	NA	NA	NA	NA	NA	NA	NA	NA	0.0195527	NA	NA	NA	NA	NA	NA	NA	NA
GO:0006914	autophagy	5	NA	NA	NA	NA	NA	NA	NA	NA	NA	NA	NA	0.0222923	NA	NA	NA	NA	NA	NA	NA	NA
GO:0043328	protein transport to vacuole involved in ubiquitin-dependent protein catabolic process via the multivesicular body sorting pathway	1	NA	NA	NA	NA	NA	NA	NA	NA	NA	NA	NA	NA	0.000255384	NA	NA	NA	NA	NA	NA	NA
GO:0071555	cell wall organization	6	NA	NA	NA	NA	NA	NA	NA	NA	NA	NA	NA	NA	0.0141555	NA	NA	NA	NA	NA	NA	NA
GO:0048440	carpel development	5	NA	NA	NA	NA	NA	NA	NA	NA	NA	NA	NA	NA	0.0258279	NA	NA	NA	NA	NA	NA	NA
GO:0009269	response to desiccation	3	NA	NA	NA	NA	NA	NA	NA	NA	NA	NA	NA	NA	0.0313893	NA	NA	NA	NA	NA	NA	NA
GO:0006529	asparagine biosynthetic process	2	NA	NA	NA	NA	NA	NA	NA	NA	NA	NA	NA	NA	NA	1.15139e-05	NA	NA	NA	NA	NA	NA
GO:0006355	regulation of transcription, DNA-templated	7	NA	NA	NA	NA	NA	NA	NA	NA	NA	NA	NA	NA	NA	5.82064e-05	NA	NA	NA	NA	NA	NA
GO:0030154	cell differentiation	13	NA	NA	NA	NA	NA	NA	NA	NA	NA	NA	NA	NA	NA	0.0048482	NA	NA	NA	NA	NA	NA
GO:0009908	flower development	10	NA	NA	NA	NA	NA	NA	NA	NA	NA	NA	NA	NA	NA	0.00645855	NA	NA	NA	NA	NA	NA
GO:0009408	response to heat	4	NA	NA	NA	NA	NA	NA	NA	NA	NA	NA	NA	NA	NA	0.00936873	NA	NA	NA	NA	0.00130686	NA
GO:0006541	glutamine metabolic process	4	NA	NA	NA	NA	NA	NA	NA	NA	NA	NA	NA	NA	NA	0.0113941	NA	NA	NA	NA	NA	NA
GO:0090697	post-embryonic plant organ morphogenesis	8	NA	NA	NA	NA	NA	NA	NA	NA	NA	NA	NA	NA	NA	0.0392472	NA	NA	NA	NA	NA	NA
GO:0010193	response to ozone	2	NA	NA	NA	NA	NA	NA	NA	NA	NA	NA	NA	NA	NA	NA	2.11002e-05	NA	NA	NA	NA	NA
GO:0009853	photorespiration	2	NA	NA	NA	NA	NA	NA	NA	NA	NA	NA	NA	NA	NA	NA	0.026195	NA	NA	NA	NA	NA
GO:0009735	response to cytokinin	3	NA	NA	NA	NA	NA	NA	NA	NA	NA	NA	NA	NA	NA	NA	0.0293643	NA	NA	NA	5.10621e-05	NA
GO:0009765	photosynthesis, light harvesting	2	NA	NA	NA	NA	NA	NA	NA	NA	NA	NA	NA	NA	NA	NA	0.0325976	NA	NA	NA	NA	NA
GO:0002100	tRNA wobble adenosine to inosine editing	1	NA	NA	NA	NA	NA	NA	NA	NA	NA	NA	NA	NA	NA	NA	0.0325976	NA	NA	NA	NA	NA
GO:0051341	regulation of oxidoreductase activity	5	NA	NA	NA	NA	NA	NA	NA	NA	NA	NA	NA	NA	NA	NA	0.0354173	NA	NA	NA	NA	NA
GO:0016560	protein import into peroxisome matrix, docking	1	NA	NA	NA	NA	NA	NA	NA	NA	NA	NA	NA	NA	NA	NA	0.0434846	NA	NA	NA	NA	0.0288868
GO:0016126	sterol biosynthetic process	3	NA	NA	NA	NA	NA	NA	NA	NA	NA	NA	NA	NA	NA	NA	NA	0.00195795	NA	NA	NA	NA
GO:0048481	plant ovule development	3	NA	NA	NA	NA	NA	NA	NA	NA	NA	NA	NA	NA	NA	NA	NA	0.00286495	NA	NA	NA	NA
GO:0009405	pathogenesis	1	NA	NA	NA	NA	NA	NA	NA	NA	NA	NA	NA	NA	NA	NA	NA	0.00554316	NA	NA	NA	NA
GO:0009099	valine biosynthetic process	1	NA	NA	NA	NA	NA	NA	NA	NA	NA	NA	NA	NA	NA	NA	NA	NA	0.00971769	NA	NA	NA
GO:0010120	camalexin biosynthetic process	1	NA	NA	NA	NA	NA	NA	NA	NA	NA	NA	NA	NA	NA	NA	NA	NA	0.0254302	NA	NA	NA
GO:0000165	MAPK cascade	4	NA	NA	NA	NA	NA	NA	NA	NA	NA	NA	NA	NA	NA	NA	NA	NA	0.0254302	NA	NA	NA
GO:0080136	priming of cellular response to stress	1	NA	NA	NA	NA	NA	NA	NA	NA	NA	NA	NA	NA	NA	NA	NA	NA	0.0254302	NA	NA	NA
GO:0009097	isoleucine biosynthetic process	2	NA	NA	NA	NA	NA	NA	NA	NA	NA	NA	NA	NA	NA	NA	NA	NA	0.0263846	0.017119	NA	NA
GO:0006887	exocytosis	7	NA	NA	NA	NA	NA	NA	NA	NA	NA	NA	NA	NA	NA	NA	NA	NA	0.0375206	NA	NA	NA
GO:0010229	inflorescence development	3	NA	NA	NA	NA	NA	NA	NA	NA	NA	NA	NA	NA	NA	NA	NA	NA	0.0492712	NA	NA	NA
GO:0006098	pentose-phosphate shunt	2	NA	NA	NA	NA	NA	NA	NA	NA	NA	NA	NA	NA	NA	NA	NA	NA	NA	1.52731e-05	NA	NA
GO:0006265	DNA topological change	1	NA	NA	NA	NA	NA	NA	NA	NA	NA	NA	NA	NA	NA	NA	NA	NA	NA	1.96369e-05	NA	NA
GO:0019310	inositol catabolic process	1	NA	NA	NA	NA	NA	NA	NA	NA	NA	NA	NA	NA	NA	NA	NA	NA	NA	0.000135398	NA	NA
GO:0031047	gene silencing by RNA	7	NA	NA	NA	NA	NA	NA	NA	NA	NA	NA	NA	NA	NA	NA	NA	NA	NA	0.000464662	NA	NA
GO:0019521	D-gluconate metabolic process	2	NA	NA	NA	NA	NA	NA	NA	NA	NA	NA	NA	NA	NA	NA	NA	NA	NA	0.000781702	NA	NA
GO:0044210	'de novo' CTP biosynthetic process	1	NA	NA	NA	NA	NA	NA	NA	NA	NA	NA	NA	NA	NA	NA	NA	NA	NA	0.00128171	NA	NA
GO:0006342	chromatin silencing	4	NA	NA	NA	NA	NA	NA	NA	NA	NA	NA	NA	NA	NA	NA	NA	NA	NA	0.00209244	NA	0.00782858
GO:0006002	fructose 6-phosphate metabolic process	2	NA	NA	NA	NA	NA	NA	NA	NA	NA	NA	NA	NA	NA	NA	NA	NA	NA	0.00326124	NA	NA
GO:0006270	DNA replication initiation	5	NA	NA	NA	NA	NA	NA	NA	NA	NA	NA	NA	NA	NA	NA	NA	NA	NA	0.00467535	NA	NA
GO:0051225	spindle assembly	4	NA	NA	NA	NA	NA	NA	NA	NA	NA	NA	NA	NA	NA	NA	NA	NA	NA	0.00771771	NA	NA
GO:0043248	proteasome assembly	2	NA	NA	NA	NA	NA	NA	NA	NA	NA	NA	NA	NA	NA	NA	NA	NA	NA	0.0107726	NA	NA
GO:0006166	purine ribonucleoside salvage	2	NA	NA	NA	NA	NA	NA	NA	NA	NA	NA	NA	NA	NA	NA	NA	NA	NA	0.0150366	NA	NA
GO:0006352	DNA-templated transcription, initiation	4	NA	NA	NA	NA	NA	NA	NA	NA	NA	NA	NA	NA	NA	NA	NA	NA	NA	0.0170311	NA	NA
GO:0016925	protein sumoylation	2	NA	NA	NA	NA	NA	NA	NA	NA	NA	NA	NA	NA	NA	NA	NA	NA	NA	0.017119	NA	NA
GO:0006890	retrograde vesicle-mediated transport, Golgi to ER	3	NA	NA	NA	NA	NA	NA	NA	NA	NA	NA	NA	NA	NA	NA	NA	NA	NA	0.028538	0.0202396	NA
GO:0006108	malate metabolic process	1	NA	NA	NA	NA	NA	NA	NA	NA	NA	NA	NA	NA	NA	NA	NA	NA	NA	0.0364486	NA	NA
GO:0006094	gluconeogenesis	1	NA	NA	NA	NA	NA	NA	NA	NA	NA	NA	NA	NA	NA	NA	NA	NA	NA	0.0378278	NA	NA
GO:0007064	mitotic sister chromatid cohesion	3	NA	NA	NA	NA	NA	NA	NA	NA	NA	NA	NA	NA	NA	NA	NA	NA	NA	0.0427056	NA	NA
GO:0019252	starch biosynthetic process	1	NA	NA	NA	NA	NA	NA	NA	NA	NA	NA	NA	NA	NA	NA	NA	NA	NA	NA	1.08084e-08	NA
GO:0010417	glucuronoxylan biosynthetic process	1	NA	NA	NA	NA	NA	NA	NA	NA	NA	NA	NA	NA	NA	NA	NA	NA	NA	NA	5.66941e-05	NA
GO:0009086	methionine biosynthetic process	5	NA	NA	NA	NA	NA	NA	NA	NA	NA	NA	NA	NA	NA	NA	NA	NA	NA	NA	8.89308e-05	NA
GO:0009825	multidimensional cell growth	3	NA	NA	NA	NA	NA	NA	NA	NA	NA	NA	NA	NA	NA	NA	NA	NA	NA	NA	0.000908168	NA
GO:0009651	response to salt stress	5	NA	NA	NA	NA	NA	NA	NA	NA	NA	NA	NA	NA	NA	NA	NA	NA	NA	NA	0.0026554	NA
GO:0043648	dicarboxylic acid metabolic process	5	NA	NA	NA	NA	NA	NA	NA	NA	NA	NA	NA	NA	NA	NA	NA	NA	NA	NA	0.00321599	NA
GO:0008643	carbohydrate transport	6	NA	NA	NA	NA	NA	NA	NA	NA	NA	NA	NA	NA	NA	NA	NA	NA	NA	NA	0.00329367	NA
GO:0010167	response to nitrate	2	NA	NA	NA	NA	NA	NA	NA	NA	NA	NA	NA	NA	NA	NA	NA	NA	NA	NA	0.00460254	NA
GO:0006564	L-serine biosynthetic process	1	NA	NA	NA	NA	NA	NA	NA	NA	NA	NA	NA	NA	NA	NA	NA	NA	NA	NA	0.00896198	NA
GO:0052541	plant-type cell wall cellulose metabolic process	4	NA	NA	NA	NA	NA	NA	NA	NA	NA	NA	NA	NA	NA	NA	NA	NA	NA	NA	0.0101542	NA
GO:0006072	glycerol-3-phosphate metabolic process	2	NA	NA	NA	NA	NA	NA	NA	NA	NA	NA	NA	NA	NA	NA	NA	NA	NA	NA	0.0104036	NA
GO:0006075	(1->3)-beta-D-glucan biosynthetic process	4	NA	NA	NA	NA	NA	NA	NA	NA	NA	NA	NA	NA	NA	NA	NA	NA	NA	NA	0.0119106	NA
GO:0019464	glycine decarboxylation via glycine cleavage system	1	NA	NA	NA	NA	NA	NA	NA	NA	NA	NA	NA	NA	NA	NA	NA	NA	NA	NA	0.0133933	NA
GO:0006542	glutamine biosynthetic process	2	NA	NA	NA	NA	NA	NA	NA	NA	NA	NA	NA	NA	NA	NA	NA	NA	NA	NA	0.0198594	NA
GO:0034314	Arp2/3 complex-mediated actin nucleation	1	NA	NA	NA	NA	NA	NA	NA	NA	NA	NA	NA	NA	NA	NA	NA	NA	NA	NA	0.0284208	NA
GO:0009739	response to gibberellin	5	NA	NA	NA	NA	NA	NA	NA	NA	NA	NA	NA	NA	NA	NA	NA	NA	NA	NA	0.03052	NA
GO:0045489	pectin biosynthetic process	3	NA	NA	NA	NA	NA	NA	NA	NA	NA	NA	NA	NA	NA	NA	NA	NA	NA	NA	0.0315801	NA
GO:0006020	inositol metabolic process	2	NA	NA	NA	NA	NA	NA	NA	NA	NA	NA	NA	NA	NA	NA	NA	NA	NA	NA	0.0465119	NA
GO:0032544	plastid translation	1	NA	NA	NA	NA	NA	NA	NA	NA	NA	NA	NA	NA	NA	NA	NA	NA	NA	NA	NA	0.00351976
GO:1901259	chloroplast rRNA processing	1	NA	NA	NA	NA	NA	NA	NA	NA	NA	NA	NA	NA	NA	NA	NA	NA	NA	NA	NA	0.00351976
GO:0000469	cleavage involved in rRNA processing	4	NA	NA	NA	NA	NA	NA	NA	NA	NA	NA	NA	NA	NA	NA	NA	NA	NA	NA	NA	0.00786674
GO:0000054	ribosomal subunit export from nucleus	2	NA	NA	NA	NA	NA	NA	NA	NA	NA	NA	NA	NA	NA	NA	NA	NA	NA	NA	NA	0.00838758
GO:0006368	transcription elongation from RNA polymerase II promoter	2	NA	NA	NA	NA	NA	NA	NA	NA	NA	NA	NA	NA	NA	NA	NA	NA	NA	NA	NA	0.011089
GO:0001522	pseudouridine synthesis	3	NA	NA	NA	NA	NA	NA	NA	NA	NA	NA	NA	NA	NA	NA	NA	NA	NA	NA	NA	0.0131398
GO:0009861	jasmonic acid and ethylene-dependent systemic resistance	3	NA	NA	NA	NA	NA	NA	NA	NA	NA	NA	NA	NA	NA	NA	NA	NA	NA	NA	NA	0.0228011
GO:0009955	adaxial/abaxial pattern specification	3	NA	NA	NA	NA	NA	NA	NA	NA	NA	NA	NA	NA	NA	NA	NA	NA	NA	NA	NA	0.0228011
GO:1902459	positive regulation of stem cell population maintenance	4	NA	NA	NA	NA	NA	NA	NA	NA	NA	NA	NA	NA	NA	NA	NA	NA	NA	NA	NA	0.0228011
GO:0006353	DNA-templated transcription, termination	3	NA	NA	NA	NA	NA	NA	NA	NA	NA	NA	NA	NA	NA	NA	NA	NA	NA	NA	NA	0.0382595
GO:0046098	guanine metabolic process	3	NA	NA	NA	NA	NA	NA	NA	NA	NA	NA	NA	NA	NA	NA	NA	NA	NA	NA	NA	0.0476084
GO:0009294	DNA mediated transformation	2	NA	NA	NA	NA	NA	NA	NA	NA	NA	NA	NA	NA	NA	NA	NA	NA	NA	NA	NA	0.0476084
GO:0046100	hypoxanthine metabolic process	3	NA	NA	NA	NA	NA	NA	NA	NA	NA	NA	NA	NA	NA	NA	NA	NA	NA	NA	NA	0.0476084
GO:0000045	autophagosome assembly	2	NA	NA	NA	NA	NA	NA	NA	NA	NA	NA	NA	NA	NA	NA	NA	NA	NA	NA	NA	0.0476084
