# Supplementary material for: Comparative Transcriptome Analysis Reveals the Cause for Accumulation of Reactive Oxygen Species During Pollen Abortion in Cytoplasmic Male-Sterile Kenaf Line 722HA
Source: Int J Mol Sci. 2019 Nov 5;20(21):5515. doi: 10.3390/ijms20215515 (PMC6862637; doi:10.3390/ijms20215515)
Supplement: Supplementary file 1 [file ijms-20-05515-s001.zip › Supplementary materials/Supplementary Table 4.xlsx]

## Sheet: 20.MF.first.adjust.table
GO enrichment(MF) of k-means clustering.
GO	GO_des	class	20_1	20_2	20_3	20_4	20_5	20_6	20_7	20_8	20_9	20_10	20_11	20_12	20_13	20_14	20_15	20_16	20_17	20_18	20_19	20_20
GO:0003735	structural constituent of ribosome	1	4.1608e-98	NA	NA	NA	0	NA	NA	0.000335406	NA	NA	NA	NA	NA	NA	NA	NA	NA	NA	NA	1.75705e-97
GO:0019843	rRNA binding	4	4.16149e-09	NA	NA	NA	NA	NA	NA	NA	NA	NA	NA	NA	NA	NA	NA	NA	NA	NA	NA	7.19846e-14
GO:0008312	7S RNA binding	1	3.78387e-08	NA	NA	NA	NA	NA	NA	NA	NA	NA	NA	NA	NA	NA	NA	NA	NA	NA	NA	NA
GO:0003746	translation elongation factor activity	1	8.02077e-08	NA	NA	0.00234735	NA	NA	NA	NA	NA	NA	NA	NA	NA	NA	NA	NA	NA	NA	NA	1.56671e-12
GO:0051082	unfolded protein binding	1	2.00412e-07	NA	NA	NA	3.66358e-08	NA	NA	2.34023e-07	NA	NA	NA	NA	NA	NA	NA	NA	NA	4.06424e-07	1.52876e-11	3.59533e-06
GO:0004775	succinate-CoA ligase (ADP-forming) activity	1	6.41303e-05	NA	NA	NA	NA	0.00414286	0.000901727	NA	NA	NA	NA	NA	NA	NA	NA	NA	NA	NA	NA	NA
GO:0004489	methylenetetrahydrofolate reductase (NAD(P)H) activity	1	0.000251257	NA	0.032959	NA	NA	NA	NA	NA	NA	NA	NA	NA	NA	NA	NA	NA	NA	NA	NA	NA
GO:0003743	translation initiation factor activity	1	0.000306565	NA	NA	NA	7.00087e-07	NA	NA	NA	NA	NA	NA	0.0215642	NA	NA	NA	NA	NA	NA	NA	6.40473e-05
GO:0047334	diphosphate-fructose-6-phosphate 1-phosphotransferase activity	1	0.000540948	NA	NA	NA	NA	NA	NA	0.0494995	NA	NA	NA	NA	NA	NA	NA	NA	NA	6.07389e-06	0.0368135	NA
GO:0018738	S-formylglutathione hydrolase activity	1	0.000968158	NA	NA	NA	NA	NA	NA	NA	NA	NA	NA	NA	NA	NA	NA	NA	NA	NA	NA	NA
GO:0003872	6-phosphofructokinase activity	1	0.00105888	NA	NA	NA	NA	NA	NA	NA	NA	NA	NA	NA	NA	NA	NA	NA	NA	0.0015064	NA	NA
GO:0004834	tryptophan synthase activity	1	0.00117197	NA	NA	NA	NA	NA	NA	NA	NA	NA	NA	NA	NA	NA	NA	NA	NA	NA	NA	NA
GO:0004634	phosphopyruvate hydratase activity	1	0.001312	NA	NA	NA	NA	NA	NA	NA	NA	NA	NA	NA	NA	NA	NA	NA	NA	NA	NA	NA
GO:0003756	protein disulfide isomerase activity	1	0.00242575	NA	NA	NA	NA	NA	NA	0.00281239	NA	NA	NA	NA	NA	NA	NA	NA	NA	NA	NA	NA
GO:0004124	cysteine synthase activity	1	0.00279866	NA	NA	NA	NA	NA	NA	NA	NA	NA	NA	NA	NA	NA	NA	NA	NA	NA	NA	NA
GO:0004372	glycine hydroxymethyltransferase activity	1	0.00331713	NA	NA	NA	NA	NA	NA	NA	NA	NA	NA	NA	NA	NA	NA	NA	NA	NA	NA	NA
GO:0004129	cytochrome-c oxidase activity	1	0.00430664	NA	NA	NA	NA	NA	NA	NA	NA	0.00171988	NA	NA	NA	NA	NA	NA	NA	NA	0.00190891	NA
GO:0046961	proton-transporting ATPase activity, rotational mechanism	1	0.00442044	NA	NA	NA	NA	9.43149e-13	NA	NA	NA	NA	NA	NA	NA	NA	NA	NA	NA	NA	9.85556e-05	NA
GO:0046933	proton-transporting ATP synthase activity, rotational mechanism	1	0.0077399	NA	NA	NA	NA	NA	NA	0.0356192	NA	NA	NA	NA	NA	NA	NA	NA	NA	NA	1.62978e-10	NA
GO:0015450	P-P-bond-hydrolysis-driven protein transmembrane transporter activity	4	0.0109204	NA	NA	NA	NA	NA	NA	NA	NA	NA	NA	NA	NA	NA	NA	NA	NA	0.00960523	0.0441714	NA
GO:0031369	translation initiation factor binding	2	0.0116544	NA	NA	NA	0.000179655	NA	NA	NA	NA	NA	NA	NA	NA	NA	NA	NA	NA	NA	NA	NA
GO:0004742	dihydrolipoyllysine-residue acetyltransferase activity	1	0.0128938	NA	NA	NA	NA	0.00110118	NA	NA	NA	NA	NA	NA	NA	NA	NA	NA	NA	NA	NA	NA
GO:0000287	magnesium ion binding	1	0.0140074	NA	0.000688286	NA	NA	0.0395414	0.0171031	NA	NA	NA	NA	NA	NA	NA	NA	NA	NA	NA	0.000110839	NA
GO:0000906	6,7-dimethyl-8-ribityllumazine synthase activity	1	0.0225551	NA	NA	NA	NA	NA	NA	NA	NA	NA	NA	NA	NA	NA	NA	NA	NA	NA	NA	NA
GO:0016651	oxidoreductase activity, acting on NAD(P)H	4	0.0339143	NA	NA	NA	NA	NA	NA	NA	NA	NA	NA	NA	NA	NA	NA	NA	NA	NA	NA	NA
GO:0030170	pyridoxal phosphate binding	1	0.0403548	NA	NA	NA	NA	1.62604e-09	NA	NA	0.00768789	NA	NA	NA	NA	NA	NA	NA	NA	NA	NA	NA
GO:0004332	fructose-bisphosphate aldolase activity	1	0.0403548	NA	NA	NA	NA	0.0171485	NA	NA	NA	NA	NA	NA	NA	NA	NA	NA	NA	NA	NA	NA
GO:0004222	metalloendopeptidase activity	2	0.0462377	NA	NA	NA	NA	NA	NA	NA	NA	NA	NA	NA	NA	NA	NA	NA	NA	NA	NA	NA
GO:0005338	nucleotide-sugar transmembrane transporter activity	3	0.0467654	NA	NA	NA	NA	NA	NA	NA	NA	NA	NA	NA	NA	NA	NA	NA	NA	NA	NA	NA
GO:0003700	DNA binding transcription factor activity	6	NA	4.75954e-26	NA	NA	NA	NA	NA	NA	0.0214748	NA	0.0241035	1.21456e-07	NA	0.000923272	NA	NA	NA	NA	NA	NA
GO:0043565	sequence-specific DNA binding	6	NA	1.83585e-14	NA	NA	NA	NA	NA	NA	NA	NA	0.040036	NA	NA	NA	NA	NA	NA	NA	NA	NA
GO:0004568	chitinase activity	2	NA	1.74821e-06	NA	NA	NA	NA	NA	NA	NA	NA	NA	NA	NA	NA	NA	NA	NA	NA	NA	NA
GO:0005388	calcium-transporting ATPase activity	2	NA	3.07467e-05	NA	0.0244173	NA	NA	NA	NA	NA	NA	NA	NA	NA	NA	NA	NA	NA	NA	0.012597	NA
GO:0005199	structural constituent of cell wall	2	NA	0.000202281	0.0302096	NA	NA	NA	NA	NA	NA	0.0235083	NA	NA	NA	NA	NA	NA	0.00191097	NA	NA	NA
GO:0080048	GDP-D-glucose phosphorylase activity	1	NA	0.00106843	6.92548e-07	NA	NA	NA	NA	NA	NA	NA	NA	NA	NA	NA	NA	NA	NA	NA	NA	NA
GO:0008061	chitin binding	1	NA	0.00106843	NA	NA	NA	NA	NA	NA	NA	NA	NA	NA	NA	NA	NA	NA	NA	NA	NA	NA
GO:0008810	cellulase activity	1	NA	0.00566511	NA	NA	NA	NA	NA	NA	NA	NA	NA	NA	NA	NA	NA	NA	NA	NA	NA	NA
GO:0004014	adenosylmethionine decarboxylase activity	1	NA	0.00721474	NA	NA	NA	NA	NA	NA	0.0102592	NA	NA	NA	NA	NA	NA	NA	NA	NA	NA	NA
GO:0004587	ornithine-oxo-acid transaminase activity	1	NA	0.00864571	NA	NA	NA	NA	NA	NA	NA	NA	NA	NA	NA	NA	NA	NA	NA	NA	NA	NA
GO:0003950	NAD+ ADP-ribosyltransferase activity	1	NA	0.0123646	NA	NA	NA	NA	NA	NA	NA	NA	NA	NA	NA	NA	NA	NA	NA	NA	NA	0.00673484
GO:0004674	protein serine/threonine kinase activity	5	NA	0.0135388	NA	NA	NA	NA	NA	NA	NA	NA	NA	NA	NA	NA	NA	NA	NA	NA	NA	NA
GO:0009678	hydrogen-translocating pyrophosphatase activity	1	NA	0.0154599	NA	0.0114858	NA	NA	NA	NA	NA	NA	0.000500527	0.00298885	NA	NA	NA	NA	NA	0.00433988	NA	NA
GO:0005516	calmodulin binding	1	NA	0.0173711	NA	NA	NA	NA	NA	NA	NA	NA	NA	NA	NA	NA	NA	NA	NA	NA	NA	NA
GO:0008519	ammonium transmembrane transporter activity	5	NA	0.0189382	NA	NA	NA	NA	NA	NA	NA	NA	NA	NA	NA	NA	NA	NA	NA	NA	NA	NA
GO:0005047	signal recognition particle binding	1	NA	0.0254531	NA	NA	NA	NA	NA	NA	NA	NA	NA	NA	NA	NA	NA	NA	NA	NA	NA	NA
GO:0005315	inorganic phosphate transmembrane transporter activity	2	NA	NA	4.76107e-05	NA	NA	NA	NA	NA	0.00423752	NA	NA	NA	NA	NA	NA	NA	NA	NA	NA	NA
GO:0004512	inositol-3-phosphate synthase activity	1	NA	NA	5.33361e-05	NA	NA	NA	NA	NA	NA	NA	NA	NA	NA	NA	NA	NA	NA	NA	0.0146752	NA
GO:0004126	cytidine deaminase activity	1	NA	NA	0.000142695	NA	NA	NA	NA	NA	NA	NA	NA	NA	NA	NA	NA	NA	0.0267785	NA	NA	NA
GO:0004478	methionine adenosyltransferase activity	1	NA	NA	0.000247922	NA	NA	0.0266645	NA	NA	1.15002e-06	NA	NA	NA	NA	NA	NA	0.00953446	NA	NA	0.00742857	NA
GO:0008964	phosphoenolpyruvate carboxylase activity	1	NA	NA	0.000283546	NA	NA	0.000327513	0.00576464	NA	NA	NA	0.0147224	NA	NA	NA	NA	NA	NA	NA	0.00834724	NA
GO:0052833	inositol monophosphate 4-phosphatase activity	1	NA	NA	0.000289858	NA	NA	NA	NA	NA	NA	NA	NA	NA	NA	NA	NA	NA	NA	NA	NA	NA
GO:0052832	inositol monophosphate 3-phosphatase activity	1	NA	NA	0.000289858	NA	NA	NA	NA	NA	NA	NA	NA	NA	NA	NA	NA	NA	NA	NA	NA	NA
GO:0008934	inositol monophosphate 1-phosphatase activity	1	NA	NA	0.000289858	NA	NA	NA	NA	NA	NA	NA	NA	NA	NA	NA	NA	NA	NA	NA	NA	NA
GO:0004396	hexokinase activity	2	NA	NA	0.000709606	NA	NA	NA	NA	NA	NA	NA	NA	NA	NA	NA	NA	NA	NA	NA	NA	NA
GO:0005536	glucose binding	1	NA	NA	0.000709606	NA	NA	NA	NA	NA	NA	NA	NA	NA	NA	NA	NA	NA	NA	NA	NA	NA
GO:0080019	fatty-acyl-CoA reductase (alcohol-forming) activity	1	NA	NA	0.000719544	NA	NA	NA	NA	NA	0.0102592	NA	NA	NA	NA	NA	NA	NA	0.00623716	NA	NA	NA
GO:0102965	alcohol-forming fatty acyl-CoA reductase activity	1	NA	NA	0.000719544	NA	NA	NA	NA	NA	0.0102592	NA	NA	NA	NA	NA	NA	NA	0.00623716	NA	NA	NA
GO:0046524	sucrose-phosphate synthase activity	1	NA	NA	0.00116703	NA	NA	NA	NA	NA	NA	NA	0.0372434	NA	NA	NA	NA	NA	NA	NA	NA	NA
GO:0016157	sucrose synthase activity	1	NA	NA	0.00127193	NA	NA	NA	NA	NA	NA	NA	NA	NA	NA	NA	NA	NA	NA	NA	0.0479406	NA
GO:0004427	inorganic diphosphatase activity	1	NA	NA	0.0014784	NA	NA	NA	NA	NA	NA	0.0188455	0.00284481	0.0040194	NA	NA	NA	NA	NA	0.0383809	NA	NA
GO:0030732	methionine S-methyltransferase activity	1	NA	NA	0.00296786	NA	NA	NA	NA	NA	NA	NA	NA	NA	NA	NA	NA	NA	NA	NA	NA	NA
GO:0000155	phosphorelay sensor kinase activity	1	NA	NA	0.00318781	NA	NA	NA	NA	NA	NA	NA	NA	NA	NA	NA	NA	NA	NA	NA	NA	NA
GO:0033897	ribonuclease T2 activity	1	NA	NA	0.00382236	NA	NA	NA	NA	NA	NA	NA	NA	NA	NA	NA	NA	NA	NA	0.0340248	NA	NA
GO:0052692	raffinose alpha-galactosidase activity	1	NA	NA	0.00385218	NA	NA	NA	NA	NA	NA	NA	NA	NA	NA	NA	NA	NA	NA	NA	NA	NA
GO:0005452	inorganic anion exchanger activity	1	NA	NA	0.00443618	NA	NA	NA	NA	NA	NA	NA	NA	NA	NA	NA	NA	NA	NA	NA	NA	NA
GO:0045551	cinnamyl-alcohol dehydrogenase activity	1	NA	NA	0.00466234	NA	NA	NA	NA	NA	NA	NA	NA	NA	NA	NA	NA	NA	NA	NA	NA	NA
GO:0016868	intramolecular transferase activity, phosphotransferases	3	NA	NA	0.00697927	NA	NA	0.0134428	NA	0.0290618	NA	NA	NA	NA	NA	NA	NA	NA	NA	NA	NA	NA
GO:0016161	beta-amylase activity	1	NA	NA	0.00912784	NA	NA	NA	NA	NA	NA	NA	NA	NA	NA	NA	NA	NA	NA	NA	NA	NA
GO:0102229	amylopectin maltohydrolase activity	1	NA	NA	0.00912784	NA	NA	NA	NA	NA	NA	NA	NA	NA	NA	NA	NA	NA	NA	NA	NA	NA
GO:0032440	2-alkenal reductase [NAD(P)] activity	1	NA	NA	0.010958	NA	NA	NA	NA	NA	NA	NA	NA	NA	NA	8.47713e-07	NA	NA	NA	NA	0.00744795	NA
GO:0004788	thiamine diphosphokinase activity	1	NA	NA	0.0127754	NA	NA	NA	NA	NA	NA	NA	NA	NA	NA	NA	NA	NA	NA	NA	NA	NA
GO:0030975	thiamine binding	1	NA	NA	0.0127754	NA	NA	NA	NA	NA	NA	NA	NA	NA	NA	NA	NA	NA	NA	NA	NA	NA
GO:0051287	NAD binding	2	NA	NA	0.0208796	NA	NA	0.000325318	0.00262754	NA	0.0102592	NA	NA	NA	NA	NA	NA	NA	NA	NA	0.000434199	NA
GO:0030955	potassium ion binding	1	NA	NA	0.0237759	NA	NA	NA	NA	NA	NA	NA	NA	NA	NA	NA	NA	NA	NA	NA	NA	NA
GO:0004743	pyruvate kinase activity	1	NA	NA	0.0237759	NA	NA	NA	NA	NA	NA	NA	NA	NA	NA	NA	NA	NA	NA	NA	NA	NA
GO:0004108	citrate (Si)-synthase activity	1	NA	NA	0.0301723	NA	NA	NA	NA	NA	NA	NA	NA	NA	NA	NA	NA	NA	NA	NA	NA	NA
GO:0004017	adenylate kinase activity	1	NA	NA	0.0302096	NA	NA	NA	NA	NA	NA	NA	NA	NA	NA	NA	NA	NA	NA	NA	NA	NA
GO:0016702	oxidoreductase activity, acting on single donors with incorporation of molecular oxygen, incorporation of two atoms of oxygen	3	NA	NA	0.0306215	NA	NA	NA	NA	NA	NA	NA	NA	NA	NA	NA	NA	NA	NA	NA	NA	NA
GO:0003860	3-hydroxyisobutyryl-CoA hydrolase activity	1	NA	NA	0.0312862	NA	NA	NA	NA	NA	NA	NA	NA	NA	NA	NA	NA	NA	NA	NA	NA	NA
GO:0008146	sulfotransferase activity	3	NA	NA	0.0315602	NA	NA	NA	NA	NA	NA	NA	NA	NA	NA	NA	NA	NA	NA	NA	NA	NA
GO:0030599	pectinesterase activity	1	NA	NA	0.0331179	NA	NA	4.63751e-21	NA	NA	0.0416366	9.84032e-14	0.0495765	NA	NA	NA	NA	NA	6.05792e-07	NA	6.54195e-14	NA
GO:0045330	aspartyl esterase activity	1	NA	NA	0.0331179	NA	NA	4.63751e-21	NA	NA	0.0416366	9.84032e-14	0.0495765	NA	NA	NA	NA	NA	6.05792e-07	NA	6.54195e-14	NA
GO:0070008	serine-type exopeptidase activity	3	NA	NA	0.0377788	0.0175735	NA	NA	NA	NA	NA	NA	NA	NA	NA	NA	NA	NA	NA	NA	NA	NA
GO:0004857	enzyme inhibitor activity	5	NA	NA	0.0379362	NA	NA	3.73432e-29	NA	NA	0.0167488	1.89195e-14	NA	NA	NA	NA	NA	NA	6.32479e-05	NA	NA	NA
GO:0004657	proline dehydrogenase activity	1	NA	NA	0.0406541	NA	NA	NA	NA	NA	NA	NA	NA	NA	NA	NA	NA	NA	NA	NA	NA	NA
GO:0009045	xylose isomerase activity	1	NA	NA	0.0406541	NA	NA	NA	NA	NA	0.00351085	NA	NA	NA	NA	NA	NA	NA	NA	NA	NA	NA
GO:0051996	squalene synthase activity	1	NA	NA	NA	3.94352e-07	NA	NA	0.0198687	NA	NA	NA	NA	NA	NA	NA	NA	NA	NA	NA	NA	NA
GO:0004310	farnesyl-diphosphate farnesyltransferase activity	1	NA	NA	NA	3.94352e-07	NA	NA	0.0198687	NA	NA	NA	NA	NA	NA	NA	NA	NA	NA	NA	NA	NA
GO:0020037	heme binding	1	NA	NA	NA	1.17316e-05	NA	NA	NA	NA	2.97472e-05	NA	1.59991e-06	NA	0.00232275	NA	NA	NA	NA	NA	NA	NA
GO:0030604	1-deoxy-D-xylulose-5-phosphate reductoisomerase activity	1	NA	NA	NA	1.17316e-05	NA	NA	NA	NA	NA	NA	NA	NA	NA	NA	NA	NA	NA	NA	NA	NA
GO:0044318	L-aspartate:fumarate oxidoreductase activity	1	NA	NA	NA	1.58039e-05	NA	NA	NA	NA	NA	NA	NA	NA	NA	NA	NA	NA	NA	NA	NA	NA
GO:0008734	L-aspartate oxidase activity	1	NA	NA	NA	1.58039e-05	NA	NA	NA	NA	NA	NA	NA	NA	NA	NA	NA	NA	NA	NA	NA	NA
GO:0016705	oxidoreductase activity, acting on paired donors, with incorporation or reduction of molecular oxygen	5	NA	NA	NA	2.68332e-05	NA	NA	NA	NA	NA	NA	NA	NA	NA	NA	NA	NA	NA	NA	NA	NA
GO:0004497	monooxygenase activity	4	NA	NA	NA	5.91808e-05	NA	NA	NA	NA	0.0102294	NA	NA	NA	NA	NA	NA	NA	NA	NA	NA	NA
GO:0070402	NADPH binding	1	NA	NA	NA	6.35808e-05	NA	NA	NA	NA	NA	NA	NA	NA	NA	NA	NA	NA	NA	NA	NA	NA
GO:0004366	glycerol-3-phosphate O-acyltransferase activity	1	NA	NA	NA	8.68672e-05	NA	NA	NA	NA	NA	NA	NA	NA	NA	NA	NA	NA	NA	NA	NA	NA
GO:0102420	sn-1-glycerol-3-phosphate C16:0-DCA-CoA acyl transferase activity	1	NA	NA	NA	8.68672e-05	NA	NA	NA	NA	NA	NA	NA	NA	NA	NA	NA	NA	NA	NA	NA	NA
GO:0004030	aldehyde dehydrogenase [NAD(P)+] activity	2	NA	NA	NA	0.000435344	NA	NA	NA	NA	NA	NA	NA	NA	NA	NA	NA	NA	NA	NA	NA	NA
GO:0005506	iron ion binding	2	NA	NA	NA	0.000539529	NA	NA	NA	NA	0.0119399	NA	NA	NA	NA	NA	NA	NA	NA	NA	NA	NA
GO:0009922	fatty acid elongase activity	1	NA	NA	NA	0.000777496	NA	NA	NA	NA	NA	NA	NA	NA	NA	NA	NA	NA	NA	NA	NA	NA
GO:0046923	ER retention sequence binding	2	NA	NA	NA	0.000778844	NA	NA	NA	0.012149	NA	NA	NA	NA	0.0492328	NA	NA	NA	NA	NA	NA	NA
GO:0005385	zinc ion transmembrane transporter activity	3	NA	NA	NA	0.00245462	NA	NA	NA	NA	NA	NA	NA	NA	NA	NA	NA	NA	NA	NA	NA	NA
GO:0004420	hydroxymethylglutaryl-CoA reductase (NADPH) activity	1	NA	NA	NA	0.00260932	NA	NA	NA	NA	NA	NA	NA	NA	NA	NA	NA	NA	NA	NA	0.0319945	NA
GO:0016920	pyroglutamyl-peptidase activity	1	NA	NA	NA	0.00776141	NA	NA	NA	NA	NA	NA	NA	NA	NA	NA	NA	NA	NA	NA	NA	NA
GO:0015171	amino acid transmembrane transporter activity	6	NA	NA	NA	0.0114858	NA	NA	NA	NA	NA	NA	NA	NA	NA	NA	NA	NA	NA	NA	NA	NA
GO:0004364	glutathione transferase activity	1	NA	NA	NA	0.0153775	NA	NA	NA	NA	NA	NA	NA	NA	NA	NA	NA	NA	NA	NA	NA	NA
GO:0004823	leucine-tRNA ligase activity	1	NA	NA	NA	0.0285475	NA	NA	NA	NA	NA	NA	NA	NA	NA	NA	NA	NA	NA	NA	NA	NA
GO:0008970	phosphatidylcholine 1-acylhydrolase activity	1	NA	NA	NA	0.0285475	NA	NA	NA	NA	0.0435516	NA	NA	NA	NA	NA	NA	NA	NA	NA	NA	NA
GO:0004190	aspartic-type endopeptidase activity	2	NA	NA	NA	0.0451579	NA	NA	NA	NA	NA	NA	NA	NA	NA	NA	NA	NA	NA	NA	NA	NA
GO:0004802	transketolase activity	1	NA	NA	NA	0.0464821	NA	NA	NA	NA	NA	NA	NA	NA	NA	NA	NA	NA	NA	NA	NA	NA
GO:0046715	active borate transmembrane transporter activity	1	NA	NA	NA	0.0483287	NA	NA	NA	NA	NA	NA	NA	NA	NA	NA	NA	NA	NA	NA	NA	NA
GO:0008442	3-hydroxyisobutyrate dehydrogenase activity	1	NA	NA	NA	0.0483287	NA	NA	NA	NA	NA	NA	NA	NA	NA	NA	NA	NA	NA	NA	NA	NA
GO:0008987	quinolinate synthetase A activity	1	NA	NA	NA	0.0483287	NA	NA	NA	NA	NA	NA	NA	NA	NA	NA	NA	NA	NA	NA	NA	NA
GO:0008942	nitrite reductase [NAD(P)H] activity	1	NA	NA	NA	0.0483287	NA	NA	NA	NA	NA	NA	NA	NA	NA	NA	NA	NA	NA	NA	NA	NA
GO:0004421	hydroxymethylglutaryl-CoA synthase activity	1	NA	NA	NA	0.0491911	NA	NA	NA	NA	NA	NA	NA	NA	NA	NA	NA	4.82968e-05	NA	NA	NA	NA
GO:0004298	threonine-type endopeptidase activity	1	NA	NA	NA	NA	5.02485e-14	NA	NA	NA	NA	NA	NA	NA	NA	NA	NA	NA	NA	4.5393e-24	NA	NA
GO:0003899	DNA-directed 5'-3' RNA polymerase activity	3	NA	NA	NA	NA	2.28349e-08	NA	NA	NA	NA	NA	NA	NA	NA	NA	NA	NA	NA	NA	NA	NA
GO:0070180	large ribosomal subunit rRNA binding	2	NA	NA	NA	NA	8.65582e-08	NA	NA	NA	NA	NA	NA	NA	NA	NA	NA	NA	NA	NA	NA	NA
GO:0008097	5S rRNA binding	2	NA	NA	NA	NA	3.19379e-06	NA	NA	NA	NA	NA	NA	NA	NA	NA	NA	NA	NA	NA	0.0247532	NA
GO:0004812	aminoacyl-tRNA ligase activity	2	NA	NA	NA	NA	0.0018125	NA	NA	NA	NA	NA	NA	NA	NA	NA	NA	NA	NA	NA	NA	NA
GO:0031177	phosphopantetheine binding	1	NA	NA	NA	NA	0.00759641	NA	NA	NA	NA	NA	NA	NA	NA	NA	NA	NA	NA	1.8936e-07	NA	NA
GO:0044183	protein binding involved in protein folding	1	NA	NA	NA	NA	0.0294621	NA	NA	0.012898	NA	NA	NA	NA	NA	NA	NA	NA	NA	NA	NA	NA
GO:0003697	single-stranded DNA binding	4	NA	NA	NA	NA	0.0362948	NA	NA	NA	NA	NA	NA	NA	NA	NA	NA	NA	NA	NA	NA	NA
GO:0030515	snoRNA binding	2	NA	NA	NA	NA	0.045484	NA	NA	NA	NA	NA	NA	NA	NA	NA	NA	NA	NA	NA	NA	NA
GO:0102250	linear malto-oligosaccharide phosphorylase activity	1	NA	NA	NA	NA	NA	4.2219e-18	NA	NA	NA	NA	NA	NA	NA	NA	NA	NA	NA	NA	NA	NA
GO:0102499	SHG alpha-glucan phosphorylase activity	1	NA	NA	NA	NA	NA	4.2219e-18	NA	NA	NA	NA	NA	NA	NA	NA	NA	NA	NA	NA	NA	NA
GO:0008184	glycogen phosphorylase activity	1	NA	NA	NA	NA	NA	4.2219e-18	NA	NA	NA	NA	NA	NA	NA	NA	NA	NA	NA	NA	NA	NA
GO:0030570	pectate lyase activity	1	NA	NA	NA	NA	NA	1.14328e-11	NA	0.0243873	NA	1.32058e-07	NA	NA	NA	NA	NA	NA	NA	NA	NA	NA
GO:0004650	polygalacturonase activity	1	NA	NA	NA	NA	NA	8.4612e-10	NA	0.018374	NA	NA	NA	NA	NA	NA	NA	NA	NA	NA	NA	NA
GO:0005200	structural constituent of cytoskeleton	2	NA	NA	NA	NA	NA	3.12899e-09	0.000547849	NA	NA	1.73424e-11	NA	NA	NA	NA	NA	NA	NA	1.7226e-13	NA	NA
GO:0003779	actin binding	3	NA	NA	NA	NA	NA	1.77929e-08	NA	NA	NA	0.00451935	NA	NA	NA	NA	NA	NA	NA	NA	NA	NA
GO:0003924	GTPase activity	3	NA	NA	NA	NA	NA	3.39126e-07	NA	NA	NA	5.10903e-06	NA	NA	NA	NA	NA	NA	NA	0.000608697	NA	0.0237462
GO:0005525	GTP binding	1	NA	NA	NA	NA	NA	6.26272e-06	NA	NA	NA	9.84032e-14	NA	NA	NA	NA	NA	NA	NA	0.00591279	NA	0.00199175
GO:0005094	Rho GDP-dissociation inhibitor activity	1	NA	NA	NA	NA	NA	6.60313e-05	NA	NA	NA	NA	NA	NA	NA	NA	NA	NA	NA	NA	NA	NA
GO:0005507	copper ion binding	3	NA	NA	NA	NA	NA	7.98875e-05	NA	NA	NA	0.000145447	0.0264412	NA	NA	NA	NA	NA	NA	NA	NA	NA
GO:0019904	protein domain specific binding	3	NA	NA	NA	NA	NA	0.00018706	NA	NA	NA	0.0150282	0.00229367	NA	NA	0.00815329	NA	NA	NA	0.00664113	NA	NA
GO:0004471	malate dehydrogenase (decarboxylating) (NAD+) activity	1	NA	NA	NA	NA	NA	0.000193496	0.0497554	NA	NA	NA	NA	0.0319411	NA	NA	NA	NA	NA	NA	NA	NA
GO:0052691	UDP-arabinopyranose mutase activity	1	NA	NA	NA	NA	NA	0.000373574	NA	NA	NA	NA	NA	NA	NA	NA	NA	NA	NA	NA	NA	NA
GO:0016760	cellulose synthase (UDP-forming) activity	1	NA	NA	NA	NA	NA	0.0021796	NA	NA	NA	NA	NA	NA	0.00194492	NA	NA	NA	NA	NA	0.00896519	NA
GO:0003849	3-deoxy-7-phosphoheptulonate synthase activity	1	NA	NA	NA	NA	NA	0.00230363	NA	NA	NA	NA	7.23111e-05	NA	NA	NA	NA	NA	NA	NA	NA	NA
GO:0008121	ubiquinol-cytochrome-c reductase activity	1	NA	NA	NA	NA	NA	0.00292918	NA	NA	NA	NA	NA	NA	NA	NA	NA	NA	NA	NA	NA	NA
GO:0008483	transaminase activity	3	NA	NA	NA	NA	NA	0.00461042	NA	NA	NA	NA	NA	NA	NA	NA	NA	NA	NA	NA	NA	NA
GO:0003983	UTP:glucose-1-phosphate uridylyltransferase activity	1	NA	NA	NA	NA	NA	0.0060101	NA	NA	NA	NA	NA	NA	NA	NA	NA	NA	NA	NA	NA	NA
GO:0005509	calcium ion binding	3	NA	NA	NA	NA	NA	0.00680755	NA	NA	NA	0.0133955	NA	NA	NA	NA	NA	NA	6.56978e-05	NA	0.0229215	NA
GO:0042284	sphingolipid delta-4 desaturase activity	1	NA	NA	NA	NA	NA	0.00686585	NA	NA	NA	NA	NA	NA	NA	NA	NA	NA	NA	NA	NA	NA
GO:0004034	aldose 1-epimerase activity	1	NA	NA	NA	NA	NA	0.00849001	NA	NA	NA	NA	NA	NA	NA	NA	NA	NA	NA	NA	NA	NA
GO:0042132	fructose 1,6-bisphosphate 1-phosphatase activity	1	NA	NA	NA	NA	NA	0.00849001	NA	NA	NA	NA	NA	NA	NA	NA	NA	NA	NA	NA	NA	NA
GO:0003871	5-methyltetrahydropteroyltriglutamate-homocysteine S-methyltransferase activity	1	NA	NA	NA	NA	NA	0.0141266	NA	NA	NA	NA	NA	NA	NA	NA	NA	NA	NA	NA	1.79753e-09	NA
GO:0052866	phosphatidylinositol phosphate phosphatase activity	4	NA	NA	NA	NA	NA	0.0182405	NA	NA	NA	NA	NA	NA	NA	NA	NA	NA	NA	NA	NA	NA
GO:0016639	oxidoreductase activity, acting on the CH-NH2 group of donors, NAD or NADP as acceptor	3	NA	NA	NA	NA	NA	0.0206007	NA	NA	NA	NA	NA	NA	NA	NA	NA	NA	NA	0.000857915	NA	NA
GO:0004550	nucleoside diphosphate kinase activity	1	NA	NA	NA	NA	NA	0.0228713	NA	NA	NA	NA	NA	NA	NA	NA	NA	NA	NA	NA	NA	NA
GO:0048040	UDP-glucuronate decarboxylase activity	1	NA	NA	NA	NA	NA	0.0274588	NA	NA	NA	NA	NA	NA	NA	NA	NA	NA	NA	NA	NA	NA
GO:0008108	UDP-glucose:hexose-1-phosphate uridylyltransferase activity	1	NA	NA	NA	NA	NA	0.0292623	NA	NA	NA	NA	NA	NA	NA	NA	NA	NA	NA	NA	NA	NA
GO:0080123	jasmonate-amino synthetase activity	1	NA	NA	NA	NA	NA	0.0335113	NA	NA	NA	NA	NA	NA	NA	NA	NA	NA	NA	NA	NA	NA
GO:0004351	glutamate decarboxylase activity	1	NA	NA	NA	NA	NA	0.037874	NA	NA	NA	NA	NA	NA	NA	NA	NA	NA	NA	NA	NA	NA
GO:0008878	glucose-1-phosphate adenylyltransferase activity	1	NA	NA	NA	NA	NA	0.0440534	NA	NA	0.000897443	NA	NA	NA	NA	NA	NA	NA	NA	NA	6.95129e-07	NA
GO:0004619	phosphoglycerate mutase activity	2	NA	NA	NA	NA	NA	NA	0.00126118	NA	NA	NA	NA	NA	NA	NA	NA	NA	NA	NA	0.0116228	NA
GO:0004163	diphosphomevalonate decarboxylase activity	1	NA	NA	NA	NA	NA	NA	0.00262754	NA	NA	NA	NA	NA	NA	NA	NA	NA	NA	NA	NA	NA
GO:0010309	acireductone dioxygenase [iron(II)-requiring] activity	1	NA	NA	NA	NA	NA	NA	0.00392753	NA	NA	NA	NA	NA	NA	NA	NA	NA	NA	NA	NA	NA
GO:0047918	GDP-mannose 3,5-epimerase activity	1	NA	NA	NA	NA	NA	NA	0.00576464	NA	NA	NA	NA	NA	NA	NA	NA	NA	NA	NA	NA	NA
GO:0004792	thiosulfate sulfurtransferase activity	1	NA	NA	NA	NA	NA	NA	0.0100138	0.0402457	NA	NA	NA	NA	NA	NA	NA	NA	NA	NA	NA	NA
GO:0030145	manganese ion binding	1	NA	NA	NA	NA	NA	NA	0.02586	NA	NA	NA	NA	NA	NA	NA	NA	NA	NA	NA	NA	NA
GO:0008115	sarcosine oxidase activity	1	NA	NA	NA	NA	NA	NA	0.0290682	NA	NA	NA	NA	NA	NA	NA	NA	NA	NA	NA	NA	NA
GO:0045548	phenylalanine ammonia-lyase activity	1	NA	NA	NA	NA	NA	NA	0.0344573	NA	NA	NA	NA	NA	NA	NA	NA	NA	NA	NA	NA	0.0121814
GO:0003979	UDP-glucose 6-dehydrogenase activity	1	NA	NA	NA	NA	NA	NA	0.0465286	NA	0.0435516	NA	NA	NA	NA	NA	NA	NA	NA	NA	NA	NA
GO:0003994	aconitate hydratase activity	1	NA	NA	NA	NA	NA	NA	0.0479279	NA	NA	NA	NA	0.000581502	NA	NA	NA	NA	NA	NA	0.000418809	NA
GO:0102483	scopolin beta-glucosidase activity	1	NA	NA	NA	NA	NA	NA	0.0479279	NA	NA	NA	NA	NA	NA	NA	NA	NA	NA	NA	NA	NA
GO:0008281	sulfonylurea receptor activity	1	NA	NA	NA	NA	NA	NA	0.0479279	NA	NA	NA	NA	NA	NA	NA	NA	NA	NA	NA	NA	NA
GO:0005534	galactose binding	1	NA	NA	NA	NA	NA	NA	NA	4.88073e-07	NA	NA	NA	NA	NA	NA	NA	NA	NA	NA	NA	NA
GO:0046912	transferase activity, transferring acyl groups, acyl groups converted into alkyl on transfer	3	NA	NA	NA	NA	NA	NA	NA	5.23737e-05	NA	NA	NA	NA	NA	NA	NA	NA	NA	NA	NA	NA
GO:0003680	AT DNA binding	1	NA	NA	NA	NA	NA	NA	NA	8.9476e-05	NA	NA	NA	NA	NA	NA	NA	NA	NA	NA	NA	NA
GO:0004076	biotin synthase activity	1	NA	NA	NA	NA	NA	NA	NA	0.000265661	NA	NA	NA	NA	NA	NA	NA	NA	NA	NA	NA	NA
GO:0003989	acetyl-CoA carboxylase activity	1	NA	NA	NA	NA	NA	NA	NA	0.000402141	NA	NA	NA	NA	NA	NA	NA	NA	NA	6.02794e-05	NA	NA
GO:0003755	peptidyl-prolyl cis-trans isomerase activity	1	NA	NA	NA	NA	NA	NA	NA	0.00125539	NA	NA	NA	NA	NA	NA	NA	NA	NA	NA	NA	NA
GO:0003997	acyl-CoA oxidase activity	2	NA	NA	NA	NA	NA	NA	NA	0.00135905	NA	NA	NA	NA	NA	NA	NA	NA	NA	NA	NA	NA
GO:0004316	3-oxoacyl-[acyl-carrier-protein] reductase (NADPH) activity	1	NA	NA	NA	NA	NA	NA	NA	0.00188769	NA	NA	NA	NA	NA	NA	NA	NA	NA	NA	NA	NA
GO:0016210	naringenin-chalcone synthase activity	1	NA	NA	NA	NA	NA	NA	NA	0.00467221	NA	NA	NA	NA	NA	NA	NA	NA	NA	NA	NA	NA
GO:0004784	superoxide dismutase activity	1	NA	NA	NA	NA	NA	NA	NA	0.00910711	NA	NA	NA	NA	NA	NA	NA	NA	NA	NA	NA	NA
GO:0004576	oligosaccharyl transferase activity	2	NA	NA	NA	NA	NA	NA	NA	0.0103492	NA	NA	NA	NA	NA	NA	NA	NA	NA	NA	NA	NA
GO:0016844	strictosidine synthase activity	1	NA	NA	NA	NA	NA	NA	NA	0.012898	NA	NA	NA	NA	NA	NA	NA	NA	NA	0.0142282	NA	NA
GO:0004831	tyrosine-tRNA ligase activity	1	NA	NA	NA	NA	NA	NA	NA	0.0161114	NA	NA	NA	NA	NA	NA	NA	NA	NA	NA	NA	NA
GO:0070006	metalloaminopeptidase activity	1	NA	NA	NA	NA	NA	NA	NA	0.0197684	NA	NA	NA	NA	NA	NA	NA	NA	NA	NA	NA	NA
GO:0004829	threonine-tRNA ligase activity	1	NA	NA	NA	NA	NA	NA	NA	0.0244022	NA	NA	NA	NA	NA	NA	NA	NA	NA	NA	NA	NA
GO:0071949	FAD binding	1	NA	NA	NA	NA	NA	NA	NA	0.0258775	NA	NA	NA	NA	NA	NA	NA	NA	NA	NA	NA	NA
GO:0003883	CTP synthase activity	1	NA	NA	NA	NA	NA	NA	NA	0.0331087	NA	NA	NA	NA	NA	NA	NA	NA	NA	0.000212801	NA	NA
GO:0000062	fatty-acyl-CoA binding	2	NA	NA	NA	NA	NA	NA	NA	0.0342968	NA	NA	NA	NA	NA	NA	NA	NA	NA	NA	NA	NA
GO:0004641	phosphoribosylformylglycinamidine cyclo-ligase activity	1	NA	NA	NA	NA	NA	NA	NA	0.0356192	NA	NA	NA	NA	NA	NA	NA	NA	NA	NA	NA	NA
GO:0004075	biotin carboxylase activity	1	NA	NA	NA	NA	NA	NA	NA	0.0451239	NA	NA	NA	NA	NA	NA	NA	NA	NA	NA	NA	NA
GO:0000977	RNA polymerase II regulatory region sequence-specific DNA binding	3	NA	NA	NA	NA	NA	NA	NA	NA	1.60382e-08	NA	NA	NA	8.40048e-05	NA	NA	NA	NA	NA	NA	NA
GO:0046983	protein dimerization activity	2	NA	NA	NA	NA	NA	NA	NA	NA	4.34331e-05	NA	NA	NA	NA	NA	NA	NA	NA	NA	NA	NA
GO:0004535	poly(A)-specific ribonuclease activity	1	NA	NA	NA	NA	NA	NA	NA	NA	0.00298624	NA	NA	NA	NA	NA	NA	NA	NA	NA	NA	NA
GO:0008792	arginine decarboxylase activity	1	NA	NA	NA	NA	NA	NA	NA	NA	0.00351085	NA	NA	NA	0.0337842	NA	NA	NA	NA	NA	NA	NA
GO:0008863	formate dehydrogenase (NAD+) activity	1	NA	NA	NA	NA	NA	NA	NA	NA	0.00845855	NA	NA	NA	NA	NA	NA	NA	NA	NA	0.00400641	NA
GO:0004707	MAP kinase activity	3	NA	NA	NA	NA	NA	NA	NA	NA	0.0116112	0.0350192	NA	NA	NA	NA	NA	NA	NA	NA	NA	NA
GO:0016833	oxo-acid-lyase activity	2	NA	NA	NA	NA	NA	NA	NA	NA	0.0319511	NA	NA	NA	NA	NA	NA	NA	NA	NA	NA	NA
GO:0045300	acyl-[acyl-carrier-protein] desaturase activity	1	NA	NA	NA	NA	NA	NA	NA	NA	0.0352256	NA	NA	NA	NA	NA	NA	NA	NA	NA	NA	NA
GO:0016671	oxidoreductase activity, acting on a sulfur group of donors, disulfide as acceptor	3	NA	NA	NA	NA	NA	NA	NA	NA	0.0386365	NA	NA	NA	NA	NA	NA	NA	NA	NA	NA	NA
GO:0016004	phospholipase activator activity	2	NA	NA	NA	NA	NA	NA	NA	NA	NA	5.34748e-08	NA	NA	NA	NA	NA	NA	NA	NA	NA	NA
GO:0005096	GTPase activator activity	1	NA	NA	NA	NA	NA	NA	NA	NA	NA	4.75169e-05	NA	NA	NA	NA	NA	NA	NA	NA	NA	NA
GO:0005089	Rho guanyl-nucleotide exchange factor activity	2	NA	NA	NA	NA	NA	NA	NA	NA	NA	0.00181361	NA	NA	NA	NA	NA	NA	0.00987212	NA	NA	NA
GO:0019706	protein-cysteine S-palmitoyltransferase activity	2	NA	NA	NA	NA	NA	NA	NA	NA	NA	0.00279798	NA	NA	NA	NA	NA	NA	NA	NA	NA	NA
GO:0003993	acid phosphatase activity	2	NA	NA	NA	NA	NA	NA	NA	NA	NA	0.00377751	NA	NA	NA	NA	NA	NA	NA	NA	NA	NA
GO:0004713	protein tyrosine kinase activity	4	NA	NA	NA	NA	NA	NA	NA	NA	NA	0.00970298	NA	NA	NA	NA	NA	NA	NA	NA	NA	NA
GO:0005345	purine nucleobase transmembrane transporter activity	3	NA	NA	NA	NA	NA	NA	NA	NA	NA	0.0153817	NA	NA	NA	NA	NA	NA	NA	NA	NA	NA
GO:0009013	succinate-semialdehyde dehydrogenase [NAD(P)+] activity	1	NA	NA	NA	NA	NA	NA	NA	NA	NA	0.0153817	NA	NA	NA	NA	NA	NA	NA	NA	NA	NA
GO:0005484	SNAP receptor activity	1	NA	NA	NA	NA	NA	NA	NA	NA	NA	0.0172463	NA	NA	NA	NA	NA	NA	NA	NA	NA	NA
GO:0004565	beta-galactosidase activity	1	NA	NA	NA	NA	NA	NA	NA	NA	NA	0.0440223	NA	NA	0.029233	NA	0.026195	NA	NA	0.023754	NA	NA
GO:0003777	microtubule motor activity	3	NA	NA	NA	NA	NA	NA	NA	NA	NA	0.0495943	NA	NA	NA	NA	NA	NA	NA	NA	NA	NA
GO:0004013	adenosylhomocysteinase activity	1	NA	NA	NA	NA	NA	NA	NA	NA	NA	NA	0.00140935	NA	NA	NA	NA	NA	NA	NA	0.00014684	NA
GO:0051117	ATPase binding	1	NA	NA	NA	NA	NA	NA	NA	NA	NA	NA	0.00253026	NA	NA	NA	NA	NA	NA	NA	NA	NA
GO:0004334	fumarylacetoacetase activity	1	NA	NA	NA	NA	NA	NA	NA	NA	NA	NA	0.00312621	NA	NA	NA	NA	NA	NA	NA	NA	NA
GO:0050321	tau-protein kinase activity	1	NA	NA	NA	NA	NA	NA	NA	NA	NA	NA	0.00637098	NA	NA	NA	NA	NA	NA	NA	NA	NA
GO:0008553	hydrogen-exporting ATPase activity, phosphorylative mechanism	1	NA	NA	NA	NA	NA	NA	NA	NA	NA	NA	0.00944557	NA	NA	NA	NA	NA	2.92366e-07	NA	0.000329135	NA
GO:0052716	hydroquinone:oxygen oxidoreductase activity	1	NA	NA	NA	NA	NA	NA	NA	NA	NA	NA	0.0124906	NA	NA	NA	NA	NA	NA	NA	0.0441714	NA
GO:0004553	hydrolase activity, hydrolyzing O-glycosyl compounds	5	NA	NA	NA	NA	NA	NA	NA	NA	NA	NA	0.0133822	NA	NA	NA	NA	NA	NA	NA	1.76719e-06	NA
GO:0050662	coenzyme binding	3	NA	NA	NA	NA	NA	NA	NA	NA	NA	NA	0.0146534	NA	NA	NA	NA	NA	NA	NA	NA	NA
GO:0045735	nutrient reservoir activity	1	NA	NA	NA	NA	NA	NA	NA	NA	NA	NA	0.0154443	NA	NA	0.00520793	NA	NA	NA	NA	0.00111761	NA
GO:0015144	carbohydrate transmembrane transporter activity	7	NA	NA	NA	NA	NA	NA	NA	NA	NA	NA	0.0154443	NA	NA	NA	NA	NA	NA	NA	NA	NA
GO:0004096	catalase activity	1	NA	NA	NA	NA	NA	NA	NA	NA	NA	NA	0.0170706	NA	NA	NA	NA	NA	NA	NA	NA	NA
GO:0003852	2-isopropylmalate synthase activity	1	NA	NA	NA	NA	NA	NA	NA	NA	NA	NA	0.0203755	NA	NA	NA	NA	NA	NA	NA	NA	NA
GO:0003987	acetate-CoA ligase activity	1	NA	NA	NA	NA	NA	NA	NA	NA	NA	NA	0.0203755	NA	NA	NA	NA	NA	NA	NA	NA	NA
GO:0016208	AMP binding	1	NA	NA	NA	NA	NA	NA	NA	NA	NA	NA	0.0203755	NA	NA	NA	NA	NA	NA	NA	NA	NA
GO:0004739	pyruvate dehydrogenase (acetyl-transferring) activity	1	NA	NA	NA	NA	NA	NA	NA	NA	NA	NA	0.0203755	NA	NA	NA	NA	NA	NA	NA	NA	NA
GO:0008134	transcription factor binding	5	NA	NA	NA	NA	NA	NA	NA	NA	NA	NA	0.0232332	NA	NA	NA	NA	NA	NA	NA	NA	NA
GO:0008696	4-amino-4-deoxychorismate lyase activity	1	NA	NA	NA	NA	NA	NA	NA	NA	NA	NA	0.0287778	NA	NA	NA	NA	NA	NA	NA	NA	NA
GO:0003955	NAD(P)H dehydrogenase (quinone) activity	1	NA	NA	NA	NA	NA	NA	NA	NA	NA	NA	0.0470098	NA	NA	NA	NA	NA	NA	NA	NA	NA
GO:0004197	cysteine-type endopeptidase activity	3	NA	NA	NA	NA	NA	NA	NA	NA	NA	NA	NA	0.00141469	NA	NA	NA	NA	NA	NA	NA	NA
GO:0005471	ATP:ADP antiporter activity	1	NA	NA	NA	NA	NA	NA	NA	NA	NA	NA	NA	0.0195527	NA	NA	NA	NA	NA	NA	NA	NA
GO:0031072	heat shock protein binding	2	NA	NA	NA	NA	NA	NA	NA	NA	NA	NA	NA	0.0222923	NA	0.0030464	NA	NA	NA	NA	0.00758933	NA
GO:0015369	calcium:proton antiporter activity	1	NA	NA	NA	NA	NA	NA	NA	NA	NA	NA	NA	0.0258971	NA	NA	NA	NA	NA	NA	NA	NA
GO:0004602	glutathione peroxidase activity	1	NA	NA	NA	NA	NA	NA	NA	NA	NA	NA	NA	0.0319411	NA	NA	NA	NA	NA	NA	NA	NA
GO:0004722	protein serine/threonine phosphatase activity	3	NA	NA	NA	NA	NA	NA	NA	NA	NA	NA	NA	NA	0.0032172	NA	NA	NA	NA	NA	NA	NA
GO:0001078	transcriptional repressor activity, RNA polymerase II proximal promoter sequence-specific DNA binding	2	NA	NA	NA	NA	NA	NA	NA	NA	NA	NA	NA	NA	0.0237719	NA	0.0325976	NA	NA	NA	NA	NA
GO:0004066	asparagine synthase (glutamine-hydrolyzing) activity	1	NA	NA	NA	NA	NA	NA	NA	NA	NA	NA	NA	NA	NA	1.15139e-05	NA	NA	NA	NA	NA	NA
GO:0003676	nucleic acid binding	8	NA	NA	NA	NA	NA	NA	NA	NA	NA	NA	NA	NA	NA	0.00170254	NA	NA	NA	NA	NA	NA
GO:0008113	peptide-methionine (S)-S-oxide reductase activity	1	NA	NA	NA	NA	NA	NA	NA	NA	NA	NA	NA	NA	NA	0.0360156	NA	NA	NA	NA	NA	NA
GO:0005267	potassium channel activity	5	NA	NA	NA	NA	NA	NA	NA	NA	NA	NA	NA	NA	NA	NA	0.012513	NA	NA	NA	NA	NA
GO:0016984	ribulose-bisphosphate carboxylase activity	1	NA	NA	NA	NA	NA	NA	NA	NA	NA	NA	NA	NA	NA	NA	0.0217734	NA	NA	NA	NA	NA
GO:0003682	chromatin binding	3	NA	NA	NA	NA	NA	NA	NA	NA	NA	NA	NA	NA	NA	NA	0.026195	NA	NA	NA	NA	NA
GO:0008251	tRNA-specific adenosine deaminase activity	2	NA	NA	NA	NA	NA	NA	NA	NA	NA	NA	NA	NA	NA	NA	0.0293643	NA	NA	NA	NA	NA
GO:0016168	chlorophyll binding	3	NA	NA	NA	NA	NA	NA	NA	NA	NA	NA	NA	NA	NA	NA	0.0425045	NA	NA	NA	NA	NA
GO:0016491	oxidoreductase activity	7	NA	NA	NA	NA	NA	NA	NA	NA	NA	NA	NA	NA	NA	NA	NA	0.0100997	NA	NA	NA	NA
GO:0015035	protein disulfide oxidoreductase activity	2	NA	NA	NA	NA	NA	NA	NA	NA	NA	NA	NA	NA	NA	NA	NA	NA	5.11491e-06	NA	NA	NA
GO:0008081	phosphoric diester hydrolase activity	5	NA	NA	NA	NA	NA	NA	NA	NA	NA	NA	NA	NA	NA	NA	NA	NA	6.56978e-05	NA	NA	NA
GO:0004672	protein kinase activity	6	NA	NA	NA	NA	NA	NA	NA	NA	NA	NA	NA	NA	NA	NA	NA	NA	0.000318577	NA	NA	NA
GO:0015299	solute:proton antiporter activity	4	NA	NA	NA	NA	NA	NA	NA	NA	NA	NA	NA	NA	NA	NA	NA	NA	0.000361304	NA	NA	NA
GO:0005524	ATP binding	1	NA	NA	NA	NA	NA	NA	NA	NA	NA	NA	NA	NA	NA	NA	NA	NA	0.00152456	NA	NA	NA
GO:0009055	electron transfer activity	2	NA	NA	NA	NA	NA	NA	NA	NA	NA	NA	NA	NA	NA	NA	NA	NA	0.00893612	0.048279	NA	NA
GO:0004575	sucrose alpha-glucosidase activity	1	NA	NA	NA	NA	NA	NA	NA	NA	NA	NA	NA	NA	NA	NA	NA	NA	0.00971769	NA	NA	NA
GO:0003984	acetolactate synthase activity	1	NA	NA	NA	NA	NA	NA	NA	NA	NA	NA	NA	NA	NA	NA	NA	NA	0.0254302	NA	NA	NA
GO:0051213	dioxygenase activity	5	NA	NA	NA	NA	NA	NA	NA	NA	NA	NA	NA	NA	NA	NA	NA	NA	0.0254302	NA	NA	NA
GO:0046982	protein heterodimerization activity	1	NA	NA	NA	NA	NA	NA	NA	NA	NA	NA	NA	NA	NA	NA	NA	NA	NA	4.87768e-56	0.0353904	0.0136368
GO:0004807	triose-phosphate isomerase activity	1	NA	NA	NA	NA	NA	NA	NA	NA	NA	NA	NA	NA	NA	NA	NA	NA	NA	1.72161e-08	NA	NA
GO:0036402	proteasome-activating ATPase activity	1	NA	NA	NA	NA	NA	NA	NA	NA	NA	NA	NA	NA	NA	NA	NA	NA	NA	8.9741e-07	NA	NA
GO:0004616	phosphogluconate dehydrogenase (decarboxylating) activity	1	NA	NA	NA	NA	NA	NA	NA	NA	NA	NA	NA	NA	NA	NA	NA	NA	NA	1.15664e-05	NA	NA
GO:0008641	ubiquitin-like modifier activating enzyme activity	2	NA	NA	NA	NA	NA	NA	NA	NA	NA	NA	NA	NA	NA	NA	NA	NA	NA	3.01863e-05	NA	NA
GO:0031492	nucleosomal DNA binding	1	NA	NA	NA	NA	NA	NA	NA	NA	NA	NA	NA	NA	NA	NA	NA	NA	NA	3.2039e-05	NA	NA
GO:0050113	inositol oxygenase activity	1	NA	NA	NA	NA	NA	NA	NA	NA	NA	NA	NA	NA	NA	NA	NA	NA	NA	4.66776e-05	NA	NA
GO:0004801	sedoheptulose-7-phosphate:D-glyceraldehyde-3-phosphate glyceronetransferase activity	1	NA	NA	NA	NA	NA	NA	NA	NA	NA	NA	NA	NA	NA	NA	NA	NA	NA	0.00010712	NA	NA
GO:0003918	DNA topoisomerase type II (ATP-hydrolyzing) activity	2	NA	NA	NA	NA	NA	NA	NA	NA	NA	NA	NA	NA	NA	NA	NA	NA	NA	0.000663615	NA	NA
GO:0016668	oxidoreductase activity, acting on a sulfur group of donors, NAD(P) as acceptor	2	NA	NA	NA	NA	NA	NA	NA	NA	NA	NA	NA	NA	NA	NA	NA	NA	NA	0.00110804	NA	NA
GO:0003917	DNA topoisomerase type I activity	1	NA	NA	NA	NA	NA	NA	NA	NA	NA	NA	NA	NA	NA	NA	NA	NA	NA	0.00393668	NA	NA
GO:0004612	phosphoenolpyruvate carboxykinase (ATP) activity	1	NA	NA	NA	NA	NA	NA	NA	NA	NA	NA	NA	NA	NA	NA	NA	NA	NA	0.00412355	NA	NA
GO:0004001	adenosine kinase activity	1	NA	NA	NA	NA	NA	NA	NA	NA	NA	NA	NA	NA	NA	NA	NA	NA	NA	0.00646484	NA	NA
GO:0004869	cysteine-type endopeptidase inhibitor activity	2	NA	NA	NA	NA	NA	NA	NA	NA	NA	NA	NA	NA	NA	NA	NA	NA	NA	0.0073285	NA	NA
GO:0004455	ketol-acid reductoisomerase activity	1	NA	NA	NA	NA	NA	NA	NA	NA	NA	NA	NA	NA	NA	NA	NA	NA	NA	0.00908428	NA	NA
GO:0003678	DNA helicase activity	4	NA	NA	NA	NA	NA	NA	NA	NA	NA	NA	NA	NA	NA	NA	NA	NA	NA	0.00908428	NA	NA
GO:0030337	DNA polymerase processivity factor activity	1	NA	NA	NA	NA	NA	NA	NA	NA	NA	NA	NA	NA	NA	NA	NA	NA	NA	0.011584	NA	NA
GO:0004748	ribonucleoside-diphosphate reductase activity, thioredoxin disulfide as acceptor	2	NA	NA	NA	NA	NA	NA	NA	NA	NA	NA	NA	NA	NA	NA	NA	NA	NA	0.011584	NA	NA
GO:0030060	L-malate dehydrogenase activity	1	NA	NA	NA	NA	NA	NA	NA	NA	NA	NA	NA	NA	NA	NA	NA	NA	NA	0.0142282	NA	NA
GO:0004579	dolichyl-diphosphooligosaccharide-protein glycotransferase activity	1	NA	NA	NA	NA	NA	NA	NA	NA	NA	NA	NA	NA	NA	NA	NA	NA	NA	0.0168546	NA	NA
GO:0047938	glucose-6-phosphate 1-epimerase activity	1	NA	NA	NA	NA	NA	NA	NA	NA	NA	NA	NA	NA	NA	NA	NA	NA	NA	0.0357419	NA	NA
GO:0004450	isocitrate dehydrogenase (NADP+) activity	1	NA	NA	NA	NA	NA	NA	NA	NA	NA	NA	NA	NA	NA	NA	NA	NA	NA	0.0391667	NA	NA
GO:0030976	thiamine pyrophosphate binding	1	NA	NA	NA	NA	NA	NA	NA	NA	NA	NA	NA	NA	NA	NA	NA	NA	NA	NA	1.93978e-05	NA
GO:0042285	xylosyltransferase activity	3	NA	NA	NA	NA	NA	NA	NA	NA	NA	NA	NA	NA	NA	NA	NA	NA	NA	NA	5.36773e-05	NA
GO:0004591	oxoglutarate dehydrogenase (succinyl-transferring) activity	1	NA	NA	NA	NA	NA	NA	NA	NA	NA	NA	NA	NA	NA	NA	NA	NA	NA	NA	9.82114e-05	NA
GO:0004375	glycine dehydrogenase (decarboxylating) activity	1	NA	NA	NA	NA	NA	NA	NA	NA	NA	NA	NA	NA	NA	NA	NA	NA	NA	NA	9.82114e-05	NA
GO:0004648	O-phospho-L-serine:2-oxoglutarate aminotransferase activity	1	NA	NA	NA	NA	NA	NA	NA	NA	NA	NA	NA	NA	NA	NA	NA	NA	NA	NA	9.85556e-05	NA
GO:0052591	sn-glycerol-3-phosphate:ubiquinone-8 oxidoreductase activity	1	NA	NA	NA	NA	NA	NA	NA	NA	NA	NA	NA	NA	NA	NA	NA	NA	NA	NA	9.85556e-05	NA
GO:0005093	Rab GDP-dissociation inhibitor activity	1	NA	NA	NA	NA	NA	NA	NA	NA	NA	NA	NA	NA	NA	NA	NA	NA	NA	NA	0.000818933	NA
GO:0008840	4-hydroxy-tetrahydrodipicolinate synthase	1	NA	NA	NA	NA	NA	NA	NA	NA	NA	NA	NA	NA	NA	NA	NA	NA	NA	NA	0.00162176	NA
GO:0004373	glycogen (starch) synthase activity	1	NA	NA	NA	NA	NA	NA	NA	NA	NA	NA	NA	NA	NA	NA	NA	NA	NA	NA	0.00228476	NA
GO:0003843	1,3-beta-D-glucan synthase activity	1	NA	NA	NA	NA	NA	NA	NA	NA	NA	NA	NA	NA	NA	NA	NA	NA	NA	NA	0.00272601	NA
GO:0047262	polygalacturonate 4-alpha-galacturonosyltransferase activity	1	NA	NA	NA	NA	NA	NA	NA	NA	NA	NA	NA	NA	NA	NA	NA	NA	NA	NA	0.00446342	NA
GO:0004735	pyrroline-5-carboxylate reductase activity	1	NA	NA	NA	NA	NA	NA	NA	NA	NA	NA	NA	NA	NA	NA	NA	NA	NA	NA	0.00576883	NA
GO:0004148	dihydrolipoyl dehydrogenase activity	1	NA	NA	NA	NA	NA	NA	NA	NA	NA	NA	NA	NA	NA	NA	NA	NA	NA	NA	0.00774052	NA
GO:0004867	serine-type endopeptidase inhibitor activity	1	NA	NA	NA	NA	NA	NA	NA	NA	NA	NA	NA	NA	NA	NA	NA	NA	NA	NA	0.00774052	NA
GO:0004356	glutamate-ammonia ligase activity	1	NA	NA	NA	NA	NA	NA	NA	NA	NA	NA	NA	NA	NA	NA	NA	NA	NA	NA	0.00896519	NA
GO:0016846	carbon-sulfur lyase activity	2	NA	NA	NA	NA	NA	NA	NA	NA	NA	NA	NA	NA	NA	NA	NA	NA	NA	NA	0.0101996	NA
GO:0003844	1,4-alpha-glucan branching enzyme activity	1	NA	NA	NA	NA	NA	NA	NA	NA	NA	NA	NA	NA	NA	NA	NA	NA	NA	NA	0.0116228	NA
GO:0008135	translation factor activity, RNA binding	4	NA	NA	NA	NA	NA	NA	NA	NA	NA	NA	NA	NA	NA	NA	NA	NA	NA	NA	0.0177619	NA
GO:0004049	anthranilate synthase activity	1	NA	NA	NA	NA	NA	NA	NA	NA	NA	NA	NA	NA	NA	NA	NA	NA	NA	NA	0.0202396	NA
GO:0050661	NADP binding	2	NA	NA	NA	NA	NA	NA	NA	NA	NA	NA	NA	NA	NA	NA	NA	NA	NA	NA	0.0262359	NA
GO:0015018	galactosylgalactosylxylosylprotein 3-beta-glucuronosyltransferase activity	1	NA	NA	NA	NA	NA	NA	NA	NA	NA	NA	NA	NA	NA	NA	NA	NA	NA	NA	0.0291302	NA
GO:0003972	RNA ligase (ATP) activity	1	NA	NA	NA	NA	NA	NA	NA	NA	NA	NA	NA	NA	NA	NA	NA	NA	NA	NA	0.0299116	NA
GO:0005545	1-phosphatidylinositol binding	1	NA	NA	NA	NA	NA	NA	NA	NA	NA	NA	NA	NA	NA	NA	NA	NA	NA	NA	0.034537	NA
GO:0004333	fumarate hydratase activity	1	NA	NA	NA	NA	NA	NA	NA	NA	NA	NA	NA	NA	NA	NA	NA	NA	NA	NA	0.041001	NA
GO:0051536	iron-sulfur cluster binding	2	NA	NA	NA	NA	NA	NA	NA	NA	NA	NA	NA	NA	NA	NA	NA	NA	NA	NA	0.0425297	NA
GO:0004449	isocitrate dehydrogenase (NAD+) activity	1	NA	NA	NA	NA	NA	NA	NA	NA	NA	NA	NA	NA	NA	NA	NA	NA	NA	NA	0.0441714	NA
GO:0034450	ubiquitin-ubiquitin ligase activity	1	NA	NA	NA	NA	NA	NA	NA	NA	NA	NA	NA	NA	NA	NA	NA	NA	NA	NA	NA	7.60578e-07
GO:0008649	rRNA methyltransferase activity	4	NA	NA	NA	NA	NA	NA	NA	NA	NA	NA	NA	NA	NA	NA	NA	NA	NA	NA	NA	0.0302718
GO:0052657	guanine phosphoribosyltransferase activity	1	NA	NA	NA	NA	NA	NA	NA	NA	NA	NA	NA	NA	NA	NA	NA	NA	NA	NA	NA	0.0408303
GO:0005044	scavenger receptor activity	1	NA	NA	NA	NA	NA	NA	NA	NA	NA	NA	NA	NA	NA	NA	NA	NA	NA	NA	NA	0.0408303
GO:0004422	hypoxanthine phosphoribosyltransferase activity	1	NA	NA	NA	NA	NA	NA	NA	NA	NA	NA	NA	NA	NA	NA	NA	NA	NA	NA	NA	0.0408303
GO:0032041	NAD-dependent histone deacetylase activity (H3-K14 specific)	1	NA	NA	NA	NA	NA	NA	NA	NA	NA	NA	NA	NA	NA	NA	NA	NA	NA	NA	NA	0.0430592
GO:0003724	RNA helicase activity	3	NA	NA	NA	NA	NA	NA	NA	NA	NA	NA	NA	NA	NA	NA	NA	NA	NA	NA	NA	0.0430592
