# Supplementary material for: Comparative Transcriptome Analysis Reveals the Cause for Accumulation of Reactive Oxygen Species During Pollen Abortion in Cytoplasmic Male-Sterile Kenaf Line 722HA
Source: Int J Mol Sci. 2019 Nov 5;20(21):5515. doi: 10.3390/ijms20215515 (PMC6862637; doi:10.3390/ijms20215515)
Supplement: Supplementary file 1 [file ijms-20-05515-s001.zip › Supplementary materials/Supplementary Table 5.xlsx]

## Sheet: Supplementary Table 6 A list of
A list of target genes corresponding to transcription factors
clu	tf_gene	tf_family	target gene	net	CC	MF	BP
20_18	Unigene19861_All	Alfin-like	CL5697.Contig1_All	10.8189	GO:0000786~nucleosome	GO:0046982~protein heterodimerization activity	NA
20_18	Unigene19861_All	Alfin-like	CL1563.Contig6_All	8.75923	NA	NA	NA
20_18	Unigene19861_All	Alfin-like	CL10153.Contig1_All	8.16474	NA	NA	NA
20_18	CL1015.Contig15_All	BBR/BPC	CL7400.Contig4_All	9.46185	NA	NA	NA
20_18	CL1015.Contig15_All	BBR/BPC	CL1428.Contig9_All	8.60321	NA	NA	NA
20_18	CL1015.Contig15_All	BBR/BPC	CL6754.Contig5_All	8.37454	NA	NA	NA
20_18	CL1015.Contig15_All	BBR/BPC	CL6382.Contig1_All	8.34443	NA	NA	NA
20_18	CL1015.Contig15_All	BBR/BPC	Unigene20078_All	8.04326	NA	GO:0003917~DNA topoisomerase type I activity	GO:0006265~DNA topological change
20_18	CL1015.Contig15_All	BBR/BPC	CL2117.Contig7_All	8.03852	NA	NA	GO:0031047~gene silencing by RNA
20_18	CL4079.Contig3_All	HSF	CL580.Contig7_All	10.0951	GO:0005840~ribosome	GO:0019904~protein domain specific binding	NA
20_18	CL4079.Contig3_All	HSF	CL2093.Contig23_All	9.66478	NA	GO:0009055~electron transfer activity;GO:0016668~oxidoreductase activity, acting on a sulfur group of donors, NAD(P) as acceptor	NA
20_18	CL4079.Contig3_All	HSF	CL46.Contig35_All	9.63728	NA	NA	NA
20_18	CL4079.Contig3_All	HSF	CL11084.Contig3_All	9.56316	NA	NA	NA
20_18	CL4079.Contig3_All	HSF	CL2311.Contig10_All	9.54696	NA	GO:0004616~phosphogluconate dehydrogenase (decarboxylating) activity	GO:0019521~D-gluconate metabolic process;GO:0006098~pentose-phosphate shunt
20_18	CL4079.Contig3_All	HSF	CL10583.Contig2_All	9.53856	NA	NA	NA
20_18	CL4079.Contig3_All	HSF	Unigene72143_All	9.46378	NA	NA	NA
20_18	CL4079.Contig3_All	HSF	CL3525.Contig60_All	9.43156	NA	NA	NA
20_18	CL4079.Contig3_All	HSF	CL4079.Contig2_All	9.32928	NA	NA	NA
20_18	CL4079.Contig3_All	HSF	Unigene11471_All	9.32532	NA	NA	NA
20_18	CL4079.Contig3_All	HSF	CL10.Contig13_All	9.31383	NA	NA	NA
20_18	CL4079.Contig3_All	HSF	CL569.Contig13_All	9.20918	NA	NA	NA
20_18	CL4079.Contig3_All	HSF	Unigene55868_All	9.17691	NA	NA	NA
20_18	CL4079.Contig3_All	HSF	Unigene11458_All	9.07599	GO:0009317~acetyl-CoA carboxylase complex	GO:0003989~acetyl-CoA carboxylase activity	GO:0006633~fatty acid biosynthetic process
20_18	CL4079.Contig3_All	HSF	Unigene7511_All	9.03668	NA	GO:0004565~beta-galactosidase activity	NA
20_18	CL4079.Contig3_All	HSF	Unigene32792_All	9.01252	NA	NA	NA
20_18	CL4079.Contig3_All	HSF	Unigene61675_All	9.01137	NA	NA	NA
20_18	CL4079.Contig3_All	HSF	CL3573.Contig1_All	8.95988	NA	NA	NA
20_18	CL4079.Contig3_All	HSF	Unigene17175_All	8.94401	NA	NA	NA
20_18	CL4079.Contig3_All	HSF	CL14132.Contig2_All	8.84826	NA	GO:0004565~beta-galactosidase activity	NA
20_18	CL4079.Contig3_All	HSF	Unigene31754_All	8.81383	NA	NA	NA
20_18	CL4079.Contig3_All	HSF	CL11084.Contig4_All	8.74338	NA	NA	NA
20_18	CL4079.Contig3_All	HSF	Unigene16853_All	8.70875	NA	GO:0005525~GTP binding;GO:0003924~GTPase activity	NA
20_18	CL4079.Contig3_All	HSF	CL1450.Contig7_All	8.63763	NA	GO:0005525~GTP binding;GO:0003924~GTPase activity	NA
20_18	CL4079.Contig3_All	HSF	CL1450.Contig9_All	8.48658	NA	GO:0005525~GTP binding;GO:0003924~GTPase activity	NA
20_18	CL4079.Contig3_All	HSF	Unigene38199_All	8.45852	NA	NA	NA
20_18	CL4079.Contig3_All	HSF	CL9394.Contig3_All	8.42876	NA	NA	GO:0031047~gene silencing by RNA
20_18	CL4079.Contig3_All	HSF	CL9525.Contig4_All	8.29999	NA	NA	NA
20_18	CL4079.Contig3_All	HSF	CL2046.Contig4_All	8.20155	NA	NA	NA
20_18	CL4079.Contig3_All	HSF	CL6392.Contig2_All	8.10569	NA	NA	NA
20_18	CL4079.Contig3_All	HSF	CL6034.Contig10_All	8.08139	NA	NA	NA
20_18	CL4079.Contig3_All	HSF	CL5954.Contig8_All	8.05068	NA	NA	NA
20_18	CL4079.Contig3_All	HSF	CL2553.Contig12_All	8.01715	NA	GO:0003883~CTP synthase activity	GO:0044210~'de novo' CTP biosynthetic process
20_18	CL4450.Contig2_All	MYB-related;MYB	CL15545.Contig11_All	8.75013	NA	NA	NA
20_18	CL1693.Contig5_All	MYB-related;MYB	CL15960.Contig6_All	13.9627	NA	NA	GO:0009097~isoleucine biosynthetic process
20_18	CL1693.Contig5_All	MYB-related;MYB	Unigene45858_All	13.6939	NA	NA	NA
20_18	CL1693.Contig5_All	MYB-related;MYB	CL10.Contig30_All	13.4712	NA	NA	NA
20_18	CL1693.Contig5_All	MYB-related;MYB	CL4212.Contig3_All	13.4075	NA	NA	NA
20_18	CL1693.Contig5_All	MYB-related;MYB	CL15781.Contig4_All	13.2107	GO:0009317~acetyl-CoA carboxylase complex	GO:0003989~acetyl-CoA carboxylase activity	GO:0006633~fatty acid biosynthetic process
20_18	CL1693.Contig5_All	MYB-related;MYB	CL15956.Contig2_All	13.1296	NA	NA	NA
20_18	CL1693.Contig5_All	MYB-related;MYB	CL7897.Contig3_All	12.199	NA	NA	NA
20_18	CL1693.Contig5_All	MYB-related;MYB	Unigene61309_All	11.9818	NA	NA	NA
20_18	CL1693.Contig5_All	MYB-related;MYB	Unigene32282_All	11.4034	NA	NA	NA
20_18	CL1693.Contig5_All	MYB-related;MYB	Unigene83154_All	11.3357	NA	NA	NA
20_18	CL1693.Contig5_All	MYB-related;MYB	Unigene46168_All	11.261	NA	NA	NA
20_18	CL1693.Contig5_All	MYB-related;MYB	Unigene34718_All	11.1434	NA	GO:0050113~inositol oxygenase activity	GO:0019310~inositol catabolic process
20_18	CL1693.Contig5_All	MYB-related;MYB	Unigene34558_All	11.0847	NA	NA	NA
20_18	CL1693.Contig5_All	MYB-related;MYB	Unigene37797_All	11.0235	NA	NA	NA
20_18	CL1693.Contig5_All	MYB-related;MYB	Unigene84619_All	10.9444	NA	NA	NA
20_18	CL1693.Contig5_All	MYB-related;MYB	CL8733.Contig2_All	10.9157	NA	NA	NA
20_18	CL1693.Contig5_All	MYB-related;MYB	Unigene45291_All	10.8956	NA	NA	NA
20_18	CL1693.Contig5_All	MYB-related;MYB	CL10520.Contig3_All	10.8614	NA	NA	NA
20_18	CL1693.Contig5_All	MYB-related;MYB	CL2129.Contig4_All	10.845	NA	NA	NA
20_18	CL1693.Contig5_All	MYB-related;MYB	CL13416.Contig2_All	10.7912	NA	NA	NA
20_18	CL1693.Contig5_All	MYB-related;MYB	Unigene14983_All	10.7499	NA	NA	NA
20_18	CL1693.Contig5_All	MYB-related;MYB	CL3770.Contig2_All	10.6653	NA	NA	GO:0031047~gene silencing by RNA
20_18	CL1693.Contig5_All	MYB-related;MYB	CL2093.Contig3_All	10.658	NA	GO:0009055~electron transfer activity;GO:0016668~oxidoreductase activity, acting on a sulfur group of donors, NAD(P) as acceptor	NA
20_18	CL1693.Contig5_All	MYB-related;MYB	CL5559.Contig2_All	10.6317	NA	NA	NA
20_18	CL1693.Contig5_All	MYB-related;MYB	Unigene5741_All	10.5023	GO:0000786~nucleosome	GO:0046982~protein heterodimerization activity	NA
20_18	CL1693.Contig5_All	MYB-related;MYB	Unigene86610_All	10.4438	NA	GO:0050113~inositol oxygenase activity	GO:0019310~inositol catabolic process
20_18	CL1693.Contig5_All	MYB-related;MYB	Unigene30612_All	10.301	NA	NA	NA
20_18	CL1693.Contig5_All	MYB-related;MYB	Unigene72601_All	10.2708	NA	NA	NA
20_18	CL1693.Contig5_All	MYB-related;MYB	CL2558.Contig2_All	10.2518	NA	NA	NA
20_18	CL1693.Contig5_All	MYB-related;MYB	CL3869.Contig3_All	10.2017	NA	NA	NA
20_18	CL1693.Contig5_All	MYB-related;MYB	Unigene34717_All	10.1481	NA	GO:0050113~inositol oxygenase activity	GO:0019310~inositol catabolic process
20_18	CL1693.Contig5_All	MYB-related;MYB	CL11129.Contig6_All	10.039	NA	NA	NA
20_18	CL1693.Contig5_All	MYB-related;MYB	CL15933.Contig29_All	10.0337	NA	GO:0004612~phosphoenolpyruvate carboxykinase (ATP) activity	GO:0006094~gluconeogenesis
20_18	CL1693.Contig5_All	MYB-related;MYB	Unigene22075_All	10.0083	NA	NA	NA
20_18	CL1693.Contig5_All	MYB-related;MYB	Unigene70945_All	10.0038	NA	NA	NA
20_18	CL1693.Contig5_All	MYB-related;MYB	CL6691.Contig2_All	9.92404	GO:0042555~MCM complex	GO:0003678~DNA helicase activity	GO:0006270~DNA replication initiation
20_18	CL1693.Contig5_All	MYB-related;MYB	CL466.Contig27_All	9.89246	NA	NA	NA
20_18	CL1693.Contig5_All	MYB-related;MYB	CL9394.Contig11_All	9.86666	NA	NA	NA
20_18	CL1693.Contig5_All	MYB-related;MYB	Unigene44776_All	9.81888	GO:0042555~MCM complex	GO:0003678~DNA helicase activity	GO:0006270~DNA replication initiation
20_18	CL1693.Contig5_All	MYB-related;MYB	CL15801.Contig3_All	9.79838	NA	NA	NA
20_18	CL1693.Contig5_All	MYB-related;MYB	CL10.Contig5_All	9.79724	NA	NA	NA
20_18	CL1693.Contig5_All	MYB-related;MYB	CL10699.Contig2_All	9.68953	NA	NA	NA
20_18	CL1693.Contig5_All	MYB-related;MYB	CL4980.Contig8_All	9.68826	NA	NA	NA
20_18	CL1693.Contig5_All	MYB-related;MYB	CL6691.Contig3_All	9.63233	GO:0042555~MCM complex	GO:0003678~DNA helicase activity	GO:0006270~DNA replication initiation
20_18	CL1693.Contig5_All	MYB-related;MYB	Unigene28779_All	9.3948	NA	NA	NA
20_18	CL1693.Contig5_All	MYB-related;MYB	Unigene29086_All	9.35345	GO:0009317~acetyl-CoA carboxylase complex	GO:0003989~acetyl-CoA carboxylase activity	GO:0006633~fatty acid biosynthetic process
20_18	CL1693.Contig5_All	MYB-related;MYB	Unigene59640_All	9.34261	NA	NA	NA
20_18	CL1693.Contig5_All	MYB-related;MYB	CL254.Contig2_All	9.30678	NA	NA	NA
20_18	CL1693.Contig5_All	MYB-related;MYB	CL642.Contig21_All	9.30636	NA	NA	NA
20_18	CL1693.Contig5_All	MYB-related;MYB	Unigene10039_All	9.27126	GO:0000786~nucleosome	GO:0046982~protein heterodimerization activity	NA
20_18	CL1693.Contig5_All	MYB-related;MYB	CL8058.Contig3_All	9.2519	NA	NA	NA
20_18	CL1693.Contig5_All	MYB-related;MYB	CL6691.Contig1_All	9.22932	GO:0042555~MCM complex	GO:0003678~DNA helicase activity	GO:0006270~DNA replication initiation
20_18	CL1693.Contig5_All	MYB-related;MYB	Unigene32281_All	9.17153	NA	NA	NA
20_18	CL1693.Contig5_All	MYB-related;MYB	CL12209.Contig1_All	9.12267	NA	NA	NA
20_18	CL1693.Contig5_All	MYB-related;MYB	CL9671.Contig2_All	9.00486	NA	NA	NA
20_18	CL1693.Contig5_All	MYB-related;MYB	Unigene56967_All	8.96061	NA	NA	NA
20_18	CL1693.Contig5_All	MYB-related;MYB	CL3696.Contig6_All	8.93808	GO:0000786~nucleosome	GO:0046982~protein heterodimerization activity	NA
20_18	CL1693.Contig5_All	MYB-related;MYB	CL595.Contig16_All	8.93764	NA	NA	NA
20_18	CL1693.Contig5_All	MYB-related;MYB	CL974.Contig2_All	8.85538	GO:0000786~nucleosome	GO:0046982~protein heterodimerization activity	GO:0006352~DNA-templated transcription, initiation;GO:0006334~nucleosome assembly
20_18	CL1693.Contig5_All	MYB-related;MYB	CL9384.Contig9_All	8.79524	NA	NA	NA
20_18	CL1693.Contig5_All	MYB-related;MYB	Unigene46100_All	8.77353	NA	NA	NA
20_18	CL1693.Contig5_All	MYB-related;MYB	CL4568.Contig7_All	8.71284	NA	NA	NA
20_18	CL1693.Contig5_All	MYB-related;MYB	CL8498.Contig8_All	8.68409	NA	NA	NA
20_18	CL1693.Contig5_All	MYB-related;MYB	CL3420.Contig1_All	8.61271	NA	NA	NA
20_18	CL1693.Contig5_All	MYB-related;MYB	CL12777.Contig12_All	8.55576	NA	NA	NA
20_18	CL1693.Contig5_All	MYB-related;MYB	Unigene33897_All	8.50788	NA	NA	NA
20_18	CL1693.Contig5_All	MYB-related;MYB	CL14974.Contig1_All	8.48856	NA	NA	NA
20_18	CL1693.Contig5_All	MYB-related;MYB	CL2564.Contig18_All	8.47777	NA	NA	NA
20_18	CL1693.Contig5_All	MYB-related;MYB	CL2499.Contig2_All	8.45759	NA	NA	NA
20_18	CL1693.Contig5_All	MYB-related;MYB	CL3770.Contig3_All	8.44418	NA	NA	GO:0031047~gene silencing by RNA
20_18	CL1693.Contig5_All	MYB-related;MYB	CL4498.Contig4_All	8.3751	NA	NA	NA
20_18	CL1693.Contig5_All	MYB-related;MYB	CL974.Contig1_All	8.37067	GO:0000786~nucleosome	GO:0046982~protein heterodimerization activity	GO:0006352~DNA-templated transcription, initiation;GO:0006334~nucleosome assembly
20_18	CL1693.Contig5_All	MYB-related;MYB	CL6392.Contig3_All	8.3321	NA	NA	NA
20_18	CL1693.Contig5_All	MYB-related;MYB	CL12119.Contig2_All	8.3274	NA	NA	NA
20_18	CL1693.Contig5_All	MYB-related;MYB	CL11622.Contig1_All	8.3144	NA	NA	NA
20_18	CL1693.Contig5_All	MYB-related;MYB	CL11843.Contig1_All	8.2944	NA	NA	NA
20_18	CL1693.Contig5_All	MYB-related;MYB	CL14775.Contig1_All	8.28539	NA	NA	NA
20_18	CL1693.Contig5_All	MYB-related;MYB	CL10.Contig32_All	8.28363	NA	NA	NA
20_18	CL1693.Contig5_All	MYB-related;MYB	Unigene54203_All	8.22633	NA	NA	NA
20_18	CL1693.Contig5_All	MYB-related;MYB	CL2955.Contig5_All	8.1397	NA	NA	NA
20_18	CL1693.Contig5_All	MYB-related;MYB	Unigene10035_All	8.1177	GO:0000786~nucleosome	GO:0046982~protein heterodimerization activity	NA
20_18	CL1693.Contig5_All	MYB-related;MYB	Unigene67027_All	8.0608	NA	NA	NA
20_18	CL4450.Contig5_All	MYB-related;MYB	CL3466.Contig3_All	8.19676	NA	NA	NA
20_18	CL1693.Contig3_All	MYB-related;MYB	CL12119.Contig2_All	15.5246	NA	NA	NA
20_18	CL1693.Contig3_All	MYB-related;MYB	Unigene6737_All	15.3792	NA	NA	NA
20_18	CL1693.Contig3_All	MYB-related;MYB	CL3712.Contig4_All	14.9704	NA	NA	NA
20_18	CL1693.Contig3_All	MYB-related;MYB	Unigene33897_All	14.878	NA	NA	NA
20_18	CL1693.Contig3_All	MYB-related;MYB	Unigene18541_All	14.0568	NA	NA	NA
20_18	CL1693.Contig3_All	MYB-related;MYB	Unigene46100_All	13.8995	NA	NA	NA
20_18	CL1693.Contig3_All	MYB-related;MYB	CL11397.Contig2_All	13.8445	NA	NA	NA
20_18	CL1693.Contig3_All	MYB-related;MYB	Unigene56967_All	13.5658	NA	NA	NA
20_18	CL1693.Contig3_All	MYB-related;MYB	Unigene6279_All	13.3969	NA	NA	GO:0009097~isoleucine biosynthetic process
20_18	CL1693.Contig3_All	MYB-related;MYB	CL10.Contig32_All	12.8169	NA	NA	NA
20_18	CL1693.Contig3_All	MYB-related;MYB	Unigene22984_All	12.4842	NA	NA	NA
20_18	CL1693.Contig3_All	MYB-related;MYB	Unigene25152_All	12.3537	GO:0000139~Golgi membrane	NA	NA
20_18	CL1693.Contig3_All	MYB-related;MYB	Unigene22075_All	12.207	NA	NA	NA
20_18	CL1693.Contig3_All	MYB-related;MYB	Unigene11546_All	12.1349	NA	NA	NA
20_18	CL1693.Contig3_All	MYB-related;MYB	Unigene28779_All	11.7433	NA	NA	NA
20_18	CL1693.Contig3_All	MYB-related;MYB	CL2558.Contig2_All	11.7313	NA	NA	NA
20_18	CL1693.Contig3_All	MYB-related;MYB	Unigene30612_All	11.3488	NA	NA	NA
20_18	CL1693.Contig3_All	MYB-related;MYB	CL13416.Contig2_All	11.2914	NA	NA	NA
20_18	CL1693.Contig3_All	MYB-related;MYB	CL254.Contig2_All	11.2388	NA	NA	NA
20_18	CL1693.Contig3_All	MYB-related;MYB	CL3044.Contig2_All	10.8437	NA	NA	NA
20_18	CL1693.Contig3_All	MYB-related;MYB	CL6392.Contig3_All	10.687	NA	NA	NA
20_18	CL1693.Contig3_All	MYB-related;MYB	CL14974.Contig1_All	10.6255	NA	NA	NA
20_18	CL1693.Contig3_All	MYB-related;MYB	Unigene23731_All	10.5998	NA	GO:0004565~beta-galactosidase activity	NA
20_18	CL1693.Contig3_All	MYB-related;MYB	CL3869.Contig3_All	10.5897	NA	NA	NA
20_18	CL1693.Contig3_All	MYB-related;MYB	CL9394.Contig11_All	10.4153	NA	NA	NA
20_18	CL1693.Contig3_All	MYB-related;MYB	Unigene64611_All	10.375	NA	NA	NA
20_18	CL1693.Contig3_All	MYB-related;MYB	Unigene14983_All	10.3569	NA	NA	NA
20_18	CL1693.Contig3_All	MYB-related;MYB	Unigene34558_All	10.3174	NA	NA	NA
20_18	CL1693.Contig3_All	MYB-related;MYB	CL3770.Contig2_All	9.94288	NA	NA	GO:0031047~gene silencing by RNA
20_18	CL1693.Contig3_All	MYB-related;MYB	Unigene14280_All	9.89635	GO:0005787~signal peptidase complex	NA	GO:0006465~signal peptide processing
20_18	CL1693.Contig3_All	MYB-related;MYB	Unigene55119_All	9.89088	NA	NA	NA
20_18	CL1693.Contig3_All	MYB-related;MYB	Unigene51073_All	9.6418	NA	NA	NA
20_18	CL1693.Contig3_All	MYB-related;MYB	CL4212.Contig3_All	9.62892	NA	NA	NA
20_18	CL1693.Contig3_All	MYB-related;MYB	CL3770.Contig3_All	9.61312	NA	NA	GO:0031047~gene silencing by RNA
20_18	CL1693.Contig3_All	MYB-related;MYB	Unigene3841_All	9.58504	NA	NA	NA
20_18	CL1693.Contig3_All	MYB-related;MYB	CL4811.Contig4_All	9.54155	NA	GO:0004748~ribonucleoside-diphosphate reductase activity, thioredoxin disulfide as acceptor	NA
20_18	CL1693.Contig3_All	MYB-related;MYB	CL15623.Contig1_All	9.42771	NA	NA	NA
20_18	CL1693.Contig3_All	MYB-related;MYB	Unigene10585_All	9.374	GO:0000786~nucleosome	GO:0046982~protein heterodimerization activity	NA
20_18	CL1693.Contig3_All	MYB-related;MYB	Unigene13064_All	9.34034	NA	NA	NA
20_18	CL1693.Contig3_All	MYB-related;MYB	Unigene45858_All	9.33411	NA	NA	NA
20_18	CL1693.Contig3_All	MYB-related;MYB	CL2239.Contig50_All	9.32231	NA	NA	NA
20_18	CL1693.Contig3_All	MYB-related;MYB	CL15960.Contig6_All	9.24865	NA	NA	GO:0009097~isoleucine biosynthetic process
20_18	CL1693.Contig3_All	MYB-related;MYB	CL12610.Contig3_All	9.21736	NA	NA	NA
20_18	CL1693.Contig3_All	MYB-related;MYB	CL8058.Contig3_All	9.18366	NA	NA	NA
20_18	CL1693.Contig3_All	MYB-related;MYB	CL8927.Contig7_All	9.17846	NA	GO:0016844~strictosidine synthase activity	NA
20_18	CL1693.Contig3_All	MYB-related;MYB	CL9384.Contig9_All	9.15952	NA	NA	NA
20_18	CL1693.Contig3_All	MYB-related;MYB	CL2093.Contig3_All	9.13581	NA	GO:0009055~electron transfer activity;GO:0016668~oxidoreductase activity, acting on a sulfur group of donors, NAD(P) as acceptor	NA
20_18	CL1693.Contig3_All	MYB-related;MYB	Unigene84586_All	9.03732	NA	NA	NA
20_18	CL1693.Contig3_All	MYB-related;MYB	CL5124.Contig2_All	9.00109	NA	NA	NA
20_18	CL1693.Contig3_All	MYB-related;MYB	CL2542.Contig3_All	8.98492	GO:0000786~nucleosome	GO:0046982~protein heterodimerization activity	NA
20_18	CL1693.Contig3_All	MYB-related;MYB	CL15446.Contig5_All	8.86223	NA	NA	NA
20_18	CL1693.Contig3_All	MYB-related;MYB	Unigene60237_All	8.84089	NA	NA	NA
20_18	CL1693.Contig3_All	MYB-related;MYB	CL1200.Contig3_All	8.81541	NA	NA	NA
20_18	CL1693.Contig3_All	MYB-related;MYB	CL10.Contig31_All	8.75017	NA	NA	NA
20_18	CL1693.Contig3_All	MYB-related;MYB	Unigene25804_All	8.71167	GO:0000786~nucleosome	GO:0046982~protein heterodimerization activity;GO:0031492~nucleosomal DNA binding	GO:0006334~nucleosome assembly
20_18	CL1693.Contig3_All	MYB-related;MYB	Unigene7595_All	8.6687	NA	NA	NA
20_18	CL1693.Contig3_All	MYB-related;MYB	CL10757.Contig2_All	8.63417	NA	NA	NA
20_18	CL1693.Contig3_All	MYB-related;MYB	CL8030.Contig2_All	8.37912	NA	NA	NA
20_18	CL1693.Contig3_All	MYB-related;MYB	Unigene10039_All	8.37193	GO:0000786~nucleosome	GO:0046982~protein heterodimerization activity	NA
20_18	CL1693.Contig3_All	MYB-related;MYB	Unigene31620_All	8.33354	GO:0009317~acetyl-CoA carboxylase complex	GO:0003989~acetyl-CoA carboxylase activity	GO:0006633~fatty acid biosynthetic process
20_18	CL1693.Contig3_All	MYB-related;MYB	CL7303.Contig4_All	8.22685	NA	NA	NA
20_18	CL1693.Contig3_All	MYB-related;MYB	Unigene8038_All	8.21399	NA	GO:0033897~ribonuclease T2 activity	NA
20_18	CL1693.Contig3_All	MYB-related;MYB	Unigene45291_All	8.1142	NA	NA	NA
20_18	CL1693.Contig3_All	MYB-related;MYB	CL9806.Contig2_All	8.1038	NA	NA	GO:0043161~proteasome-mediated ubiquitin-dependent protein catabolic process
20_18	CL1693.Contig3_All	MYB-related;MYB	Unigene22719_All	8.07108	NA	NA	NA
20_18	Unigene21001_All	Alfin-like	CL2177.Contig2_All	9.68277	NA	NA	NA
20_18	Unigene21001_All	Alfin-like	CL12690.Contig1_All	9.20725	NA	NA	NA
20_18	Unigene21001_All	Alfin-like	CL9614.Contig7_All	8.83197	NA	NA	NA
20_18	CL9486.Contig2_All	Trihelix	CL5167.Contig14_All	9.3704	NA	NA	NA
20_18	CL9486.Contig2_All	Trihelix	CL5973.Contig1_All	9.27196	NA	NA	NA
20_18	CL1693.Contig4_All	MYB-related;MYB	Unigene67027_All	17.8044	NA	NA	NA
20_18	CL1693.Contig4_All	MYB-related;MYB	CL5559.Contig3_All	15.7131	GO:0000139~Golgi membrane	NA	NA
20_18	CL1693.Contig4_All	MYB-related;MYB	CL642.Contig21_All	14.7539	NA	NA	NA
20_18	CL1693.Contig4_All	MYB-related;MYB	CL2955.Contig5_All	14.6271	NA	NA	NA
20_18	CL1693.Contig4_All	MYB-related;MYB	CL3420.Contig1_All	14.0444	NA	NA	NA
20_18	CL1693.Contig4_All	MYB-related;MYB	CL1160.Contig14_All	13.6793	NA	NA	GO:0009097~isoleucine biosynthetic process
20_18	CL1693.Contig4_All	MYB-related;MYB	CL2564.Contig18_All	13.2123	NA	NA	NA
20_18	CL1693.Contig4_All	MYB-related;MYB	Unigene32281_All	12.9132	NA	NA	NA
20_18	CL1693.Contig4_All	MYB-related;MYB	CL12209.Contig1_All	11.9194	NA	NA	NA
20_18	CL1693.Contig4_All	MYB-related;MYB	CL4980.Contig8_All	11.7132	NA	NA	NA
20_18	CL1693.Contig4_All	MYB-related;MYB	Unigene37797_All	11.706	NA	NA	NA
20_18	CL1693.Contig4_All	MYB-related;MYB	CL7247.Contig7_All	11.6376	NA	NA	NA
20_18	CL1693.Contig4_All	MYB-related;MYB	CL2499.Contig2_All	11.3432	NA	NA	NA
20_18	CL1693.Contig4_All	MYB-related;MYB	Unigene84619_All	11.2301	NA	NA	NA
20_18	CL1693.Contig4_All	MYB-related;MYB	Unigene5741_All	11.2269	GO:0000786~nucleosome	GO:0046982~protein heterodimerization activity	NA
20_18	CL1693.Contig4_All	MYB-related;MYB	CL10699.Contig2_All	11.0313	NA	NA	NA
20_18	CL1693.Contig4_All	MYB-related;MYB	Unigene46168_All	10.876	NA	NA	NA
20_18	CL1693.Contig4_All	MYB-related;MYB	CL15801.Contig3_All	10.5063	NA	NA	NA
20_18	CL1693.Contig4_All	MYB-related;MYB	Unigene34717_All	10.4364	NA	GO:0050113~inositol oxygenase activity	GO:0019310~inositol catabolic process
20_18	CL1693.Contig4_All	MYB-related;MYB	CL2129.Contig4_All	10.3803	NA	NA	NA
20_18	CL1693.Contig4_All	MYB-related;MYB	CL9671.Contig2_All	10.2273	NA	NA	NA
20_18	CL1693.Contig4_All	MYB-related;MYB	CL15956.Contig2_All	10.182	NA	NA	NA
20_18	CL1693.Contig4_All	MYB-related;MYB	CL11604.Contig3_All	10.1743	NA	NA	NA
20_18	CL1693.Contig4_All	MYB-related;MYB	CL12777.Contig12_All	10.1708	NA	NA	NA
20_18	CL1693.Contig4_All	MYB-related;MYB	CL11129.Contig6_All	9.68315	NA	NA	NA
20_18	CL1693.Contig4_All	MYB-related;MYB	CL10.Contig30_All	9.52922	NA	NA	NA
20_18	CL1693.Contig4_All	MYB-related;MYB	CL3696.Contig13_All	9.32396	GO:0000786~nucleosome	GO:0046982~protein heterodimerization activity	NA
20_18	CL1693.Contig4_All	MYB-related;MYB	Unigene15338_All	9.31414	NA	NA	NA
20_18	CL1693.Contig4_All	MYB-related;MYB	CL7064.Contig3_All	9.28963	NA	NA	NA
20_18	CL1693.Contig4_All	MYB-related;MYB	CL9363.Contig1_All	9.27763	NA	NA	NA
20_18	CL1693.Contig4_All	MYB-related;MYB	Unigene34718_All	9.26652	NA	GO:0050113~inositol oxygenase activity	GO:0019310~inositol catabolic process
20_18	CL1693.Contig4_All	MYB-related;MYB	CL6691.Contig1_All	9.16675	GO:0042555~MCM complex	GO:0003678~DNA helicase activity	GO:0006270~DNA replication initiation
20_18	CL1693.Contig4_All	MYB-related;MYB	CL803.Contig3_All	9.10415	NA	NA	NA
20_18	CL1693.Contig4_All	MYB-related;MYB	CL10520.Contig3_All	9.10404	NA	NA	NA
20_18	CL1693.Contig4_All	MYB-related;MYB	Unigene20773_All	9.09322	GO:0000786~nucleosome	GO:0046982~protein heterodimerization activity	NA
20_18	CL1693.Contig4_All	MYB-related;MYB	CL15545.Contig9_All	9.0667	NA	NA	NA
20_18	CL1693.Contig4_All	MYB-related;MYB	CL15781.Contig2_All	8.96684	GO:0009317~acetyl-CoA carboxylase complex	GO:0003989~acetyl-CoA carboxylase activity	GO:0006633~fatty acid biosynthetic process
20_18	CL1693.Contig4_All	MYB-related;MYB	Unigene32282_All	8.91972	NA	NA	NA
20_18	CL1693.Contig4_All	MYB-related;MYB	Unigene38201_All	8.76627	NA	NA	NA
20_18	CL1693.Contig4_All	MYB-related;MYB	Unigene86610_All	8.76115	NA	GO:0050113~inositol oxygenase activity	GO:0019310~inositol catabolic process
20_18	CL1693.Contig4_All	MYB-related;MYB	CL3824.Contig4_All	8.70301	GO:0000786~nucleosome	GO:0046982~protein heterodimerization activity	NA
20_18	CL1693.Contig4_All	MYB-related;MYB	Unigene61309_All	8.64173	NA	NA	NA
20_18	CL1693.Contig4_All	MYB-related;MYB	CL10141.Contig3_All	8.6048	GO:0000786~nucleosome	GO:0046982~protein heterodimerization activity	NA
20_18	CL1693.Contig4_All	MYB-related;MYB	CL14541.Contig2_All	8.53265	NA	NA	NA
20_18	CL1693.Contig4_All	MYB-related;MYB	Unigene54203_All	8.52554	NA	NA	NA
20_18	CL1693.Contig4_All	MYB-related;MYB	Unigene83154_All	8.51977	NA	NA	NA
20_18	CL1693.Contig4_All	MYB-related;MYB	CL7897.Contig3_All	8.44918	NA	NA	NA
20_18	CL1693.Contig4_All	MYB-related;MYB	CL8733.Contig2_All	8.43405	NA	NA	NA
20_18	CL1693.Contig4_All	MYB-related;MYB	CL15781.Contig4_All	8.33331	GO:0009317~acetyl-CoA carboxylase complex	GO:0003989~acetyl-CoA carboxylase activity	GO:0006633~fatty acid biosynthetic process
20_18	CL1693.Contig4_All	MYB-related;MYB	CL12706.Contig8_All	8.18086	NA	NA	NA
20_18	CL1693.Contig4_All	MYB-related;MYB	Unigene10035_All	8.1207	GO:0000786~nucleosome	GO:0046982~protein heterodimerization activity	NA
20_18	CL13237.Contig9_All	ULT	CL7479.Contig4_All	8.70074	NA	NA	NA
20_18	CL13237.Contig9_All	ULT	Unigene58811_All	8.13224	NA	NA	NA
20_18	Unigene10008_All	Alfin-like	CL1563.Contig6_All	10.1837	NA	NA	NA
20_18	Unigene10008_All	Alfin-like	CL5991.Contig1_All	9.6351	NA	NA	NA
20_18	Unigene10008_All	Alfin-like	CL10153.Contig1_All	9.50856	NA	NA	NA
20_18	Unigene10008_All	Alfin-like	Unigene5846_All	8.42588	NA	NA	NA
20_18	Unigene10008_All	Alfin-like	CL4870.Contig8_All	8.30927	NA	NA	NA
20_18	Unigene10008_All	Alfin-like	CL7778.Contig5_All	8.25674	NA	NA	NA
20_18	Unigene10008_All	Alfin-like	CL12777.Contig29_All	8.05373	NA	NA	NA
20_18	CL691.Contig5_All	LOB	CL709.Contig11_All	8.72211	NA	NA	NA
20_18	CL691.Contig5_All	LOB	CL9580.Contig2_All	8.3175	NA	NA	NA
20_18	CL691.Contig5_All	LOB	CL3338.Contig11_All	8.28392	NA	NA	NA
20_18	CL691.Contig5_All	LOB	CL8594.Contig2_All	8.27915	NA	GO:0015450~P-P-bond-hydrolysis-driven protein transmembrane transporter activity	NA
20_18	CL2359.Contig12_All	Sigma70-like	Unigene65606_All	11.4324	NA	NA	NA
20_18	CL2359.Contig12_All	Sigma70-like	CL12209.Contig1_All	10.4578	NA	NA	NA
20_18	CL2359.Contig12_All	Sigma70-like	CL6691.Contig1_All	10.3466	GO:0042555~MCM complex	GO:0003678~DNA helicase activity	GO:0006270~DNA replication initiation
20_18	CL2359.Contig12_All	Sigma70-like	Unigene72601_All	9.83056	NA	NA	NA
20_18	CL2359.Contig12_All	Sigma70-like	Unigene61309_All	9.59666	NA	NA	NA
20_18	CL2359.Contig12_All	Sigma70-like	CL10699.Contig2_All	9.56411	NA	NA	NA
20_18	CL2359.Contig12_All	Sigma70-like	Unigene32282_All	9.48854	NA	NA	NA
20_18	CL2359.Contig12_All	Sigma70-like	CL942.Contig12_All	9.42296	NA	NA	NA
20_18	CL2359.Contig12_All	Sigma70-like	Unigene32281_All	9.3996	NA	NA	NA
20_18	CL2359.Contig12_All	Sigma70-like	Unigene84619_All	9.34749	NA	NA	NA
20_18	CL2359.Contig12_All	Sigma70-like	Unigene34718_All	9.332	NA	GO:0050113~inositol oxygenase activity	GO:0019310~inositol catabolic process
20_18	CL2359.Contig12_All	Sigma70-like	CL6691.Contig3_All	9.32283	GO:0042555~MCM complex	GO:0003678~DNA helicase activity	GO:0006270~DNA replication initiation
20_18	CL2359.Contig12_All	Sigma70-like	CL6691.Contig2_All	9.26268	GO:0042555~MCM complex	GO:0003678~DNA helicase activity	GO:0006270~DNA replication initiation
20_18	CL2359.Contig12_All	Sigma70-like	Unigene83154_All	9.22979	NA	NA	NA
20_18	CL2359.Contig12_All	Sigma70-like	Unigene34717_All	9.216	NA	GO:0050113~inositol oxygenase activity	GO:0019310~inositol catabolic process
20_18	CL2359.Contig12_All	Sigma70-like	Unigene86610_All	9.13712	NA	GO:0050113~inositol oxygenase activity	GO:0019310~inositol catabolic process
20_18	CL2359.Contig12_All	Sigma70-like	Unigene46168_All	9.06037	NA	NA	NA
20_18	CL2359.Contig12_All	Sigma70-like	CL3696.Contig6_All	9.03697	GO:0000786~nucleosome	GO:0046982~protein heterodimerization activity	NA
20_18	CL2359.Contig12_All	Sigma70-like	CL2129.Contig4_All	8.95848	NA	NA	NA
20_18	CL2359.Contig12_All	Sigma70-like	CL9671.Contig2_All	8.91414	NA	NA	NA
20_18	CL2359.Contig12_All	Sigma70-like	CL15956.Contig2_All	8.90773	NA	NA	NA
20_18	CL2359.Contig12_All	Sigma70-like	Unigene37797_All	8.90673	NA	NA	NA
20_18	CL2359.Contig12_All	Sigma70-like	CL10.Contig30_All	8.86208	NA	NA	NA
20_18	CL2359.Contig12_All	Sigma70-like	CL466.Contig27_All	8.85878	NA	NA	NA
20_18	CL2359.Contig12_All	Sigma70-like	CL3867.Contig17_All	8.83849	GO:0009317~acetyl-CoA carboxylase complex	GO:0003989~acetyl-CoA carboxylase activity	GO:0006633~fatty acid biosynthetic process
20_18	CL2359.Contig12_All	Sigma70-like	CL642.Contig21_All	8.76353	NA	NA	NA
20_18	CL2359.Contig12_All	Sigma70-like	CL8712.Contig2_All	8.74328	NA	NA	NA
20_18	CL2359.Contig12_All	Sigma70-like	CL11129.Contig6_All	8.71421	NA	NA	NA
20_18	CL2359.Contig12_All	Sigma70-like	Unigene17010_All	8.70501	GO:0000786~nucleosome	GO:0046982~protein heterodimerization activity	NA
20_18	CL2359.Contig12_All	Sigma70-like	Unigene5741_All	8.65159	GO:0000786~nucleosome	GO:0046982~protein heterodimerization activity	NA
20_18	CL2359.Contig12_All	Sigma70-like	CL15801.Contig3_All	8.59955	NA	NA	NA
20_18	CL2359.Contig12_All	Sigma70-like	Unigene10039_All	8.48543	GO:0000786~nucleosome	GO:0046982~protein heterodimerization activity	NA
20_18	CL2359.Contig12_All	Sigma70-like	CL3696.Contig13_All	8.48102	GO:0000786~nucleosome	GO:0046982~protein heterodimerization activity	NA
20_18	CL2359.Contig12_All	Sigma70-like	CL974.Contig1_All	8.45318	GO:0000786~nucleosome	GO:0046982~protein heterodimerization activity	GO:0006352~DNA-templated transcription, initiation;GO:0006334~nucleosome assembly
20_18	CL2359.Contig12_All	Sigma70-like	CL511.Contig11_All	8.39608	NA	NA	NA
20_18	CL2359.Contig12_All	Sigma70-like	CL10.Contig5_All	8.36472	NA	NA	NA
20_18	CL2359.Contig12_All	Sigma70-like	CL10141.Contig3_All	8.35894	GO:0000786~nucleosome	GO:0046982~protein heterodimerization activity	NA
20_18	CL2359.Contig12_All	Sigma70-like	CL11622.Contig1_All	8.3246	NA	NA	NA
20_18	CL2359.Contig12_All	Sigma70-like	CL12777.Contig12_All	8.25225	NA	NA	NA
20_18	CL2359.Contig12_All	Sigma70-like	CL2879.Contig11_All	8.24216	NA	NA	NA
20_18	CL2359.Contig12_All	Sigma70-like	CL7897.Contig3_All	8.20991	NA	NA	NA
20_18	CL2359.Contig12_All	Sigma70-like	CL2564.Contig18_All	8.16984	NA	NA	NA
20_18	CL2359.Contig12_All	Sigma70-like	CL3420.Contig1_All	8.16313	NA	NA	NA
20_18	CL2359.Contig12_All	Sigma70-like	CL7107.Contig4_All	8.10665	GO:0000786~nucleosome	GO:0046982~protein heterodimerization activity	NA
20_18	CL2359.Contig12_All	Sigma70-like	CL5559.Contig2_All	8.10386	NA	NA	NA
20_18	CL2359.Contig12_All	Sigma70-like	CL15960.Contig6_All	8.09495	NA	NA	GO:0009097~isoleucine biosynthetic process
20_18	CL2359.Contig12_All	Sigma70-like	CL595.Contig16_All	8.06822	NA	NA	NA
20_18	CL2359.Contig12_All	Sigma70-like	CL8733.Contig2_All	8.04365	NA	NA	NA
20_18	CL2359.Contig12_All	Sigma70-like	Unigene44776_All	8.01088	GO:0042555~MCM complex	GO:0003678~DNA helicase activity	GO:0006270~DNA replication initiation
20_18	CL2359.Contig12_All	Sigma70-like	Unigene45858_All	8.00233	NA	NA	NA
20_18	Unigene26869_All	LIM	Unigene28511_All	12.1956	NA	GO:0033897~ribonuclease T2 activity	NA
20_18	Unigene26869_All	LIM	CL1226.Contig2_All	10.7195	NA	NA	NA
20_18	Unigene26869_All	LIM	Unigene60164_All	10.0592	GO:0000786~nucleosome	GO:0046982~protein heterodimerization activity	GO:0006352~DNA-templated transcription, initiation;GO:0006334~nucleosome assembly
20_18	Unigene26869_All	LIM	CL5126.Contig14_All	9.90787	NA	NA	NA
20_18	Unigene26869_All	LIM	CL5559.Contig5_All	9.66509	GO:0000139~Golgi membrane	NA	NA
20_18	Unigene26869_All	LIM	CL3108.Contig6_All	9.54198	NA	NA	NA
20_18	Unigene26869_All	LIM	Unigene8038_All	9.17925	NA	GO:0033897~ribonuclease T2 activity	NA
20_18	Unigene26869_All	LIM	CL3696.Contig11_All	9.12416	GO:0000786~nucleosome	GO:0046982~protein heterodimerization activity	NA
20_18	Unigene26869_All	LIM	CL12777.Contig10_All	8.98032	NA	NA	NA
20_18	Unigene26869_All	LIM	CL571.Contig1_All	8.81422	NA	GO:0016844~strictosidine synthase activity	NA
20_18	Unigene26869_All	LIM	CL10141.Contig4_All	8.7484	GO:0000786~nucleosome	GO:0046982~protein heterodimerization activity	NA
20_18	Unigene26869_All	LIM	Unigene10604_All	8.66735	GO:0000786~nucleosome	GO:0046982~protein heterodimerization activity	NA
20_18	Unigene26869_All	LIM	Unigene16610_All	8.57184	GO:0000786~nucleosome	GO:0046982~protein heterodimerization activity;GO:0031492~nucleosomal DNA binding	GO:0006334~nucleosome assembly
20_18	Unigene26869_All	LIM	CL7303.Contig4_All	8.56649	NA	NA	NA
20_18	Unigene26869_All	LIM	Unigene66576_All	8.41724	NA	NA	NA
20_18	Unigene26869_All	LIM	CL11210.Contig5_All	8.1821	NA	NA	NA
20_18	Unigene26869_All	LIM	CL6194.Contig9_All	8.15629	NA	NA	NA
20_18	Unigene26869_All	LIM	CL5344.Contig2_All	8.14947	NA	NA	NA
20_18	Unigene26869_All	LIM	CL5832.Contig7_All	8.14122	NA	NA	NA
20_18	Unigene26869_All	LIM	CL5961.Contig8_All	8.12495	NA	NA	NA
20_18	Unigene26869_All	LIM	Unigene15111_All	8.10187	NA	NA	NA
20_18	Unigene26869_All	LIM	CL10675.Contig1_All	8.09691	NA	NA	GO:0031047~gene silencing by RNA
20_18	Unigene26869_All	LIM	CL12479.Contig2_All	8.09151	NA	NA	NA
20_18	Unigene26869_All	LIM	CL10.Contig33_All	8.00833	NA	NA	NA
20_18	CL13195.Contig1_All	WRKY	CL9534.Contig3_All	12.6537	NA	NA	NA
20_18	CL13195.Contig1_All	WRKY	Unigene71950_All	10.7734	NA	NA	NA
20_18	CL13195.Contig1_All	WRKY	Unigene40037_All	10.7495	NA	NA	NA
20_18	CL13195.Contig1_All	WRKY	CL9852.Contig1_All	10.3718	NA	NA	NA
20_18	CL13195.Contig1_All	WRKY	CL6652.Contig7_All	10.2216	NA	NA	NA
20_18	CL13195.Contig1_All	WRKY	CL9394.Contig9_All	10.1686	NA	NA	GO:0031047~gene silencing by RNA
20_18	CL13195.Contig1_All	WRKY	CL7778.Contig6_All	10.1311	NA	NA	NA
20_18	CL13195.Contig1_All	WRKY	CL1815.Contig10_All	9.99029	NA	GO:0051082~unfolded protein binding	GO:0006457~protein folding
20_18	CL13195.Contig1_All	WRKY	CL9525.Contig2_All	9.9166	NA	NA	NA
20_18	CL13195.Contig1_All	WRKY	CL4212.Contig2_All	9.89003	NA	GO:0009055~electron transfer activity	NA
20_18	CL13195.Contig1_All	WRKY	CL9342.Contig7_All	9.66449	NA	NA	NA
20_18	CL13195.Contig1_All	WRKY	CL7778.Contig3_All	9.5814	NA	NA	NA
20_18	CL13195.Contig1_All	WRKY	Unigene34165_All	9.56665	NA	NA	GO:0006633~fatty acid biosynthetic process
20_18	CL13195.Contig1_All	WRKY	CL15939.Contig2_All	9.51169	NA	NA	NA
20_18	CL13195.Contig1_All	WRKY	CL9525.Contig4_All	9.37346	NA	NA	NA
20_18	CL13195.Contig1_All	WRKY	CL2171.Contig10_All	9.33973	NA	NA	NA
20_18	CL13195.Contig1_All	WRKY	CL11875.Contig1_All	9.31984	NA	NA	NA
20_18	CL13195.Contig1_All	WRKY	Unigene11458_All	9.12766	GO:0009317~acetyl-CoA carboxylase complex	GO:0003989~acetyl-CoA carboxylase activity	GO:0006633~fatty acid biosynthetic process
20_18	CL13195.Contig1_All	WRKY	Unigene43915_All	9.10713	NA	NA	GO:0006098~pentose-phosphate shunt
20_18	CL13195.Contig1_All	WRKY	Unigene39955_All	9.02141	NA	NA	NA
20_18	CL13195.Contig1_All	WRKY	CL9394.Contig3_All	8.99705	NA	NA	GO:0031047~gene silencing by RNA
20_18	CL13195.Contig1_All	WRKY	CL5559.Contig4_All	8.91576	GO:0000139~Golgi membrane	NA	NA
20_18	CL13195.Contig1_All	WRKY	Unigene43914_All	8.86745	NA	NA	GO:0006098~pentose-phosphate shunt
20_18	CL13195.Contig1_All	WRKY	Unigene31494_All	8.86312	GO:0000786~nucleosome	GO:0046982~protein heterodimerization activity	NA
20_18	CL13195.Contig1_All	WRKY	CL11397.Contig1_All	8.85098	NA	NA	NA
20_18	CL13195.Contig1_All	WRKY	CL2311.Contig16_All	8.77743	NA	GO:0004616~phosphogluconate dehydrogenase (decarboxylating) activity	GO:0019521~D-gluconate metabolic process;GO:0006098~pentose-phosphate shunt
20_18	CL13195.Contig1_All	WRKY	Unigene6412_All	8.75118	NA	NA	NA
20_18	CL13195.Contig1_All	WRKY	CL12777.Contig26_All	8.7071	NA	NA	NA
20_18	CL13195.Contig1_All	WRKY	CL11084.Contig4_All	8.70425	NA	NA	NA
20_18	CL13195.Contig1_All	WRKY	Unigene22466_All	8.70111	NA	NA	NA
20_18	CL13195.Contig1_All	WRKY	CL2093.Contig12_All	8.64628	NA	GO:0009055~electron transfer activity;GO:0016668~oxidoreductase activity, acting on a sulfur group of donors, NAD(P) as acceptor	NA
20_18	CL13195.Contig1_All	WRKY	CL1450.Contig7_All	8.6141	NA	GO:0005525~GTP binding;GO:0003924~GTPase activity	NA
20_18	CL13195.Contig1_All	WRKY	CL1226.Contig6_All	8.59005	NA	NA	NA
20_18	CL13195.Contig1_All	WRKY	CL4405.Contig11_All	8.58856	NA	NA	NA
20_18	CL13195.Contig1_All	WRKY	CL4384.Contig5_All	8.55851	NA	NA	NA
20_18	CL13195.Contig1_All	WRKY	CL14132.Contig2_All	8.55256	NA	GO:0004565~beta-galactosidase activity	NA
20_18	CL13195.Contig1_All	WRKY	Unigene31754_All	8.55092	NA	NA	NA
20_18	CL13195.Contig1_All	WRKY	CL2783.Contig67_All	8.50312	NA	NA	NA
20_18	CL13195.Contig1_All	WRKY	Unigene17798_All	8.46574	NA	NA	NA
20_18	CL13195.Contig1_All	WRKY	CL10.Contig19_All	8.32001	NA	NA	NA
20_18	CL13195.Contig1_All	WRKY	CL5954.Contig8_All	8.25632	NA	NA	NA
20_18	CL13195.Contig1_All	WRKY	CL2368.Contig24_All	8.25381	NA	NA	NA
20_18	CL13195.Contig1_All	WRKY	CL6392.Contig2_All	8.17214	NA	NA	NA
20_18	CL13195.Contig1_All	WRKY	Unigene2264_All	8.09148	GO:0000786~nucleosome	NA	GO:0006334~nucleosome assembly
20_18	CL13195.Contig1_All	WRKY	CL743.Contig8_All	8.03149	NA	NA	NA
20_18	CL12917.Contig1_All	C3H	CL11558.Contig2_All	8.7319	GO:0005742~mitochondrial outer membrane translocase complex	NA	NA
20_18	CL12917.Contig1_All	C3H	CL12566.Contig2_All	8.33478	NA	NA	NA
20_18	CL12917.Contig1_All	C3H	CL12566.Contig1_All	8.28627	NA	NA	NA
20_18	CL12917.Contig1_All	C3H	CL7709.Contig1_All	8.2003	GO:0005840~ribosome	NA	NA
20_18	CL3131.Contig2_All	ABI3VP1	Unigene10193_All	9.871	GO:0005874~microtubule	GO:0005200~structural constituent of cytoskeleton;GO:0005525~GTP binding;GO:0003924~GTPase activity	NA
20_18	CL3131.Contig2_All	ABI3VP1	CL11702.Contig1_All	9.69015	GO:0000786~nucleosome	GO:0046982~protein heterodimerization activity	GO:0006334~nucleosome assembly
20_18	CL3131.Contig2_All	ABI3VP1	Unigene55120_All	9.22668	NA	NA	NA
20_18	CL3131.Contig2_All	ABI3VP1	CL3108.Contig6_All	9.21571	NA	NA	NA
20_18	CL3131.Contig2_All	ABI3VP1	CL10141.Contig4_All	8.82609	GO:0000786~nucleosome	GO:0046982~protein heterodimerization activity	NA
20_18	CL3131.Contig2_All	ABI3VP1	Unigene15849_All	8.82054	GO:0005874~microtubule	GO:0005200~structural constituent of cytoskeleton;GO:0005525~GTP binding;GO:0003924~GTPase activity	NA
20_18	CL3131.Contig2_All	ABI3VP1	CL327.Contig4_All	8.67926	NA	NA	NA
20_18	CL3131.Contig2_All	ABI3VP1	CL7193.Contig2_All	8.62378	NA	NA	NA
20_18	CL3131.Contig2_All	ABI3VP1	Unigene17836_All	8.56039	GO:0005874~microtubule	GO:0005200~structural constituent of cytoskeleton;GO:0005525~GTP binding;GO:0003924~GTPase activity	NA
20_18	CL3131.Contig2_All	ABI3VP1	Unigene72742_All	8.52436	GO:0000786~nucleosome	NA	GO:0006334~nucleosome assembly
20_18	CL3131.Contig2_All	ABI3VP1	Unigene50246_All	8.35558	NA	NA	NA
20_18	CL3131.Contig2_All	ABI3VP1	CL3696.Contig11_All	8.15755	GO:0000786~nucleosome	GO:0046982~protein heterodimerization activity	NA
20_18	CL3131.Contig2_All	ABI3VP1	Unigene7102_All	8.11677	NA	GO:0031177~phosphopantetheine binding	GO:0006633~fatty acid biosynthetic process
20_18	CL3131.Contig2_All	ABI3VP1	Unigene60028_All	8.06099	NA	NA	NA
20_18	CL1693.Contig9_All	MYB-related;MYB	CL13416.Contig2_All	15.9459	NA	NA	NA
20_18	CL1693.Contig9_All	MYB-related;MYB	CL2558.Contig2_All	15.8471	NA	NA	NA
20_18	CL1693.Contig9_All	MYB-related;MYB	Unigene30612_All	15.4136	NA	NA	NA
20_18	CL1693.Contig9_All	MYB-related;MYB	Unigene22075_All	15.3006	NA	NA	NA
20_18	CL1693.Contig9_All	MYB-related;MYB	CL4212.Contig3_All	15.156	NA	NA	NA
20_18	CL1693.Contig9_All	MYB-related;MYB	Unigene14983_All	14.2105	NA	NA	NA
20_18	CL1693.Contig9_All	MYB-related;MYB	Unigene45858_All	14.1133	NA	NA	NA
20_18	CL1693.Contig9_All	MYB-related;MYB	CL15960.Contig6_All	13.4894	NA	NA	GO:0009097~isoleucine biosynthetic process
20_18	CL1693.Contig9_All	MYB-related;MYB	Unigene34558_All	13.2323	NA	NA	NA
20_18	CL1693.Contig9_All	MYB-related;MYB	CL3869.Contig3_All	13.016	NA	NA	NA
20_18	CL1693.Contig9_All	MYB-related;MYB	Unigene28779_All	12.8338	NA	NA	NA
20_18	CL1693.Contig9_All	MYB-related;MYB	CL3770.Contig2_All	12.549	NA	NA	GO:0031047~gene silencing by RNA
20_18	CL1693.Contig9_All	MYB-related;MYB	CL254.Contig2_All	12.3136	NA	NA	NA
20_18	CL1693.Contig9_All	MYB-related;MYB	Unigene56967_All	12.2731	NA	NA	NA
20_18	CL1693.Contig9_All	MYB-related;MYB	Unigene46100_All	11.898	NA	NA	NA
20_18	CL1693.Contig9_All	MYB-related;MYB	CL2093.Contig3_All	11.6659	NA	GO:0009055~electron transfer activity;GO:0016668~oxidoreductase activity, acting on a sulfur group of donors, NAD(P) as acceptor	NA
20_18	CL1693.Contig9_All	MYB-related;MYB	CL9394.Contig11_All	11.3917	NA	NA	NA
20_18	CL1693.Contig9_All	MYB-related;MYB	Unigene33897_All	11.3913	NA	NA	NA
20_18	CL1693.Contig9_All	MYB-related;MYB	CL12119.Contig2_All	11.0334	NA	NA	NA
20_18	CL1693.Contig9_All	MYB-related;MYB	CL15781.Contig4_All	10.4417	GO:0009317~acetyl-CoA carboxylase complex	GO:0003989~acetyl-CoA carboxylase activity	GO:0006633~fatty acid biosynthetic process
20_18	CL1693.Contig9_All	MYB-related;MYB	CL14974.Contig1_All	10.2834	NA	NA	NA
20_18	CL1693.Contig9_All	MYB-related;MYB	CL10.Contig32_All	10.2584	NA	NA	NA
20_18	CL1693.Contig9_All	MYB-related;MYB	CL11397.Contig2_All	10.1871	NA	NA	NA
20_18	CL1693.Contig9_All	MYB-related;MYB	Unigene45291_All	10.1629	NA	NA	NA
20_18	CL1693.Contig9_All	MYB-related;MYB	CL6392.Contig3_All	10.024	NA	NA	NA
20_18	CL1693.Contig9_All	MYB-related;MYB	CL7897.Contig3_All	10.0037	NA	NA	NA
20_18	CL1693.Contig9_All	MYB-related;MYB	Unigene6737_All	9.93049	NA	NA	NA
20_18	CL1693.Contig9_All	MYB-related;MYB	Unigene6279_All	9.89585	NA	NA	GO:0009097~isoleucine biosynthetic process
20_18	CL1693.Contig9_All	MYB-related;MYB	CL3712.Contig4_All	9.86359	NA	NA	NA
20_18	CL1693.Contig9_All	MYB-related;MYB	CL8058.Contig3_All	9.75474	NA	NA	NA
20_18	CL1693.Contig9_All	MYB-related;MYB	CL3770.Contig3_All	9.74238	NA	NA	GO:0031047~gene silencing by RNA
20_18	CL1693.Contig9_All	MYB-related;MYB	CL10.Contig30_All	9.73632	NA	NA	NA
20_18	CL1693.Contig9_All	MYB-related;MYB	Unigene70945_All	9.64693	NA	NA	NA
20_18	CL1693.Contig9_All	MYB-related;MYB	CL9384.Contig9_All	9.38317	NA	NA	NA
20_18	CL1693.Contig9_All	MYB-related;MYB	Unigene18541_All	9.38096	NA	NA	NA
20_18	CL1693.Contig9_All	MYB-related;MYB	Unigene61309_All	9.32895	NA	NA	NA
20_18	CL1693.Contig9_All	MYB-related;MYB	CL15933.Contig29_All	9.30868	NA	GO:0004612~phosphoenolpyruvate carboxykinase (ATP) activity	GO:0006094~gluconeogenesis
20_18	CL1693.Contig9_All	MYB-related;MYB	CL8733.Contig2_All	9.24689	NA	NA	NA
20_18	CL1693.Contig9_All	MYB-related;MYB	CL15956.Contig2_All	9.24635	NA	NA	NA
20_18	CL1693.Contig9_All	MYB-related;MYB	Unigene10039_All	9.20448	GO:0000786~nucleosome	GO:0046982~protein heterodimerization activity	NA
20_18	CL1693.Contig9_All	MYB-related;MYB	CL5559.Contig2_All	9.11761	NA	NA	NA
20_18	CL1693.Contig9_All	MYB-related;MYB	Unigene44776_All	9.1097	GO:0042555~MCM complex	GO:0003678~DNA helicase activity	GO:0006270~DNA replication initiation
20_18	CL1693.Contig9_All	MYB-related;MYB	Unigene83154_All	9.0659	NA	NA	NA
20_18	CL1693.Contig9_All	MYB-related;MYB	CL10520.Contig3_All	9.05206	NA	NA	NA
20_18	CL1693.Contig9_All	MYB-related;MYB	Unigene29086_All	9.03926	GO:0009317~acetyl-CoA carboxylase complex	GO:0003989~acetyl-CoA carboxylase activity	GO:0006633~fatty acid biosynthetic process
20_18	CL1693.Contig9_All	MYB-related;MYB	Unigene22984_All	9.018	NA	NA	NA
20_18	CL1693.Contig9_All	MYB-related;MYB	Unigene11546_All	9.00928	NA	NA	NA
20_18	CL1693.Contig9_All	MYB-related;MYB	Unigene72601_All	8.97954	NA	NA	NA
20_18	CL1693.Contig9_All	MYB-related;MYB	CL2239.Contig50_All	8.93315	NA	NA	NA
20_18	CL1693.Contig9_All	MYB-related;MYB	Unigene34718_All	8.8823	NA	GO:0050113~inositol oxygenase activity	GO:0019310~inositol catabolic process
20_18	CL1693.Contig9_All	MYB-related;MYB	Unigene32282_All	8.85571	NA	NA	NA
20_18	CL1693.Contig9_All	MYB-related;MYB	Unigene25152_All	8.81432	GO:0000139~Golgi membrane	NA	NA
20_18	CL1693.Contig9_All	MYB-related;MYB	CL466.Contig27_All	8.73431	NA	NA	NA
20_18	CL1693.Contig9_All	MYB-related;MYB	Unigene84586_All	8.72885	NA	NA	NA
20_18	CL1693.Contig9_All	MYB-related;MYB	CL10.Contig5_All	8.70609	NA	NA	NA
20_18	CL1693.Contig9_All	MYB-related;MYB	Unigene86610_All	8.70068	NA	GO:0050113~inositol oxygenase activity	GO:0019310~inositol catabolic process
20_18	CL1693.Contig9_All	MYB-related;MYB	CL974.Contig2_All	8.6044	GO:0000786~nucleosome	GO:0046982~protein heterodimerization activity	GO:0006352~DNA-templated transcription, initiation;GO:0006334~nucleosome assembly
20_18	CL1693.Contig9_All	MYB-related;MYB	Unigene46168_All	8.52156	NA	NA	NA
20_18	CL1693.Contig9_All	MYB-related;MYB	CL595.Contig16_All	8.4648	NA	NA	NA
20_18	CL1693.Contig9_All	MYB-related;MYB	CL2129.Contig4_All	8.45777	NA	NA	NA
20_18	CL1693.Contig9_All	MYB-related;MYB	CL6691.Contig2_All	8.43636	GO:0042555~MCM complex	GO:0003678~DNA helicase activity	GO:0006270~DNA replication initiation
20_18	CL1693.Contig9_All	MYB-related;MYB	Unigene23731_All	8.39771	NA	GO:0004565~beta-galactosidase activity	NA
20_18	CL1693.Contig9_All	MYB-related;MYB	CL12610.Contig3_All	8.34366	NA	NA	NA
20_18	CL1693.Contig9_All	MYB-related;MYB	CL10757.Contig2_All	8.32623	NA	NA	NA
20_18	CL1693.Contig9_All	MYB-related;MYB	Unigene37797_All	8.30873	NA	NA	NA
20_18	CL1693.Contig9_All	MYB-related;MYB	CL4568.Contig7_All	8.21961	NA	NA	NA
20_18	CL1693.Contig9_All	MYB-related;MYB	Unigene84619_All	8.2179	NA	NA	NA
20_18	CL1693.Contig9_All	MYB-related;MYB	Unigene59640_All	8.18864	NA	NA	NA
20_18	CL1693.Contig9_All	MYB-related;MYB	CL6691.Contig3_All	8.18532	GO:0042555~MCM complex	GO:0003678~DNA helicase activity	GO:0006270~DNA replication initiation
20_18	CL1693.Contig9_All	MYB-related;MYB	Unigene14280_All	8.18107	GO:0005787~signal peptidase complex	NA	GO:0006465~signal peptide processing
20_18	CL1693.Contig9_All	MYB-related;MYB	Unigene5741_All	8.15524	GO:0000786~nucleosome	GO:0046982~protein heterodimerization activity	NA
20_18	CL1693.Contig9_All	MYB-related;MYB	CL4498.Contig4_All	8.10714	NA	NA	NA
20_18	CL1693.Contig9_All	MYB-related;MYB	CL3044.Contig2_All	8.07877	NA	NA	NA
20_18	CL1693.Contig9_All	MYB-related;MYB	CL15623.Contig1_All	8.06436	NA	NA	NA
20_18	CL1693.Contig9_All	MYB-related;MYB	CL3696.Contig6_All	8.05522	GO:0000786~nucleosome	GO:0046982~protein heterodimerization activity	NA
20_18	CL1693.Contig9_All	MYB-related;MYB	Unigene34717_All	8.02843	NA	GO:0050113~inositol oxygenase activity	GO:0019310~inositol catabolic process
20_18	CL1693.Contig9_All	MYB-related;MYB	CL11129.Contig6_All	8.00664	NA	NA	NA
20_18	CL3382.Contig9_All	bHLH	CL12684.Contig1_All	12.2518	NA	NA	NA
20_18	CL3382.Contig9_All	bHLH	Unigene33844_All	11.5566	NA	NA	NA
20_18	CL3382.Contig9_All	bHLH	Unigene6419_All	9.15704	NA	NA	NA
20_18	CL4245.Contig4_All	MYB-related;MYB	CL5167.Contig14_All	13.8952	NA	NA	NA
20_18	CL4245.Contig4_All	MYB-related;MYB	CL3519.Contig8_All	11.9563	NA	NA	NA
20_18	CL4245.Contig4_All	MYB-related;MYB	CL2504.Contig2_All	8.41468	GO:0019774~proteasome core complex, beta-subunit complex	GO:0004298~threonine-type endopeptidase activity	GO:0043161~proteasome-mediated ubiquitin-dependent protein catabolic process
20_18	CL4245.Contig4_All	MYB-related;MYB	CL5973.Contig1_All	8.38315	NA	NA	NA
20_18	CL4245.Contig4_All	MYB-related;MYB	CL6970.Contig7_All	8.3296	NA	GO:0004579~dolichyl-diphosphooligosaccharide-protein glycotransferase activity	NA
20_18	CL4245.Contig4_All	MYB-related;MYB	CL9465.Contig2_All	8.16046	NA	NA	NA
20_18	CL4245.Contig4_All	MYB-related;MYB	Unigene5776_All	8.10599	GO:0005874~microtubule	GO:0005200~structural constituent of cytoskeleton;GO:0005525~GTP binding;GO:0003924~GTPase activity	NA
20_18	CL4245.Contig4_All	MYB-related;MYB	CL5138.Contig2_All	8.04701	NA	NA	NA
20_18	CL6104.Contig7_All	ARR-B	CL4432.Contig11_All	9.25227	NA	NA	NA
20_18	CL6104.Contig7_All	ARR-B	Unigene60976_All	8.93976	NA	NA	GO:0031047~gene silencing by RNA
20_18	CL6104.Contig7_All	ARR-B	CL3776.Contig11_All	8.67074	NA	NA	NA
20_18	CL7088.Contig2_All	C2C2-GATA	CL5124.Contig3_All	11.9571	NA	NA	NA
20_18	CL7088.Contig2_All	C2C2-GATA	CL3776.Contig1_All	9.06934	NA	NA	NA
20_18	CL7088.Contig2_All	C2C2-GATA	CL4957.Contig2_All	9.05604	NA	NA	NA
20_18	CL7088.Contig2_All	C2C2-GATA	CL15902.Contig5_All	9.02799	NA	NA	NA
20_18	CL7088.Contig2_All	C2C2-GATA	CL4101.Contig3_All	8.94158	NA	NA	NA
20_18	CL7088.Contig2_All	C2C2-GATA	CL4793.Contig6_All	8.73868	NA	NA	NA
20_18	CL7088.Contig2_All	C2C2-GATA	CL13045.Contig3_All	8.66064	NA	NA	NA
20_18	CL7088.Contig2_All	C2C2-GATA	CL7028.Contig5_All	8.59718	NA	GO:0030337~DNA polymerase processivity factor activity	NA
20_18	CL7088.Contig2_All	C2C2-GATA	CL799.Contig6_All	8.23441	NA	NA	NA
20_18	CL7088.Contig2_All	C2C2-GATA	Unigene25497_All	8.12067	NA	NA	NA
20_18	Unigene30220_All	MYB-related;MYB	CL4504.Contig1_All	11.9884	NA	NA	NA
20_18	Unigene30220_All	MYB-related;MYB	Unigene3008_All	11.188	NA	NA	NA
20_18	Unigene30220_All	MYB-related;MYB	CL117.Contig24_All	11.1651	GO:0005874~microtubule	GO:0005200~structural constituent of cytoskeleton;GO:0005525~GTP binding;GO:0003924~GTPase activity	NA
20_18	Unigene30220_All	MYB-related;MYB	CL9363.Contig2_All	10.0981	NA	NA	NA
20_18	Unigene30220_All	MYB-related;MYB	Unigene27235_All	9.82293	NA	GO:0031177~phosphopantetheine binding	GO:0006633~fatty acid biosynthetic process
20_18	Unigene30220_All	MYB-related;MYB	Unigene3051_All	9.56627	NA	NA	NA
20_18	Unigene30220_All	MYB-related;MYB	Unigene19523_All	9.53276	GO:0000786~nucleosome	GO:0046982~protein heterodimerization activity	NA
20_18	Unigene30220_All	MYB-related;MYB	Unigene17512_All	9.29502	NA	NA	NA
20_18	Unigene30220_All	MYB-related;MYB	CL3901.Contig8_All	8.88045	NA	GO:0003918~DNA topoisomerase type II (ATP-hydrolyzing) activity	GO:0006265~DNA topological change
20_18	Unigene30220_All	MYB-related;MYB	CL9862.Contig3_All	8.77037	NA	NA	NA
20_18	Unigene30220_All	MYB-related;MYB	CL2791.Contig3_All	8.71803	NA	NA	NA
20_18	Unigene30220_All	MYB-related;MYB	Unigene15764_All	8.34886	GO:0005874~microtubule	GO:0005200~structural constituent of cytoskeleton;GO:0005525~GTP binding;GO:0003924~GTPase activity	NA
20_18	Unigene30220_All	MYB-related;MYB	CL117.Contig2_All	8.07453	GO:0005874~microtubule	GO:0005200~structural constituent of cytoskeleton;GO:0005525~GTP binding;GO:0003924~GTPase activity	NA
20_18	CL1693.Contig11_All	MYB-related;MYB	Unigene11471_All	18.1138	NA	NA	NA
20_18	CL1693.Contig11_All	MYB-related;MYB	Unigene61675_All	14.5657	NA	NA	NA
20_18	CL1693.Contig11_All	MYB-related;MYB	Unigene7511_All	13.5119	NA	GO:0004565~beta-galactosidase activity	NA
20_18	CL1693.Contig11_All	MYB-related;MYB	CL3573.Contig1_All	12.2242	NA	NA	NA
20_18	CL1693.Contig11_All	MYB-related;MYB	CL2093.Contig23_All	11.9839	NA	GO:0009055~electron transfer activity;GO:0016668~oxidoreductase activity, acting on a sulfur group of donors, NAD(P) as acceptor	NA
20_18	CL1693.Contig11_All	MYB-related;MYB	CL46.Contig35_All	11.7404	NA	NA	NA
20_18	CL1693.Contig11_All	MYB-related;MYB	Unigene72143_All	11.3492	NA	NA	NA
20_18	CL1693.Contig11_All	MYB-related;MYB	CL580.Contig7_All	11.2349	GO:0005840~ribosome	GO:0019904~protein domain specific binding	NA
20_18	CL1693.Contig11_All	MYB-related;MYB	CL11084.Contig3_All	11.2241	NA	NA	NA
20_18	CL1693.Contig11_All	MYB-related;MYB	CL10583.Contig2_All	11.1688	NA	NA	NA
20_18	CL1693.Contig11_All	MYB-related;MYB	CL10.Contig13_All	11.0171	NA	NA	NA
20_18	CL1693.Contig11_All	MYB-related;MYB	Unigene55868_All	10.7513	NA	NA	NA
20_18	CL1693.Contig11_All	MYB-related;MYB	Unigene16853_All	10.7016	NA	GO:0005525~GTP binding;GO:0003924~GTPase activity	NA
20_18	CL1693.Contig11_All	MYB-related;MYB	Unigene38199_All	10.6304	NA	NA	NA
20_18	CL1693.Contig11_All	MYB-related;MYB	CL3525.Contig60_All	10.5986	NA	NA	NA
20_18	CL1693.Contig11_All	MYB-related;MYB	CL2046.Contig4_All	10.286	NA	NA	NA
20_18	CL1693.Contig11_All	MYB-related;MYB	Unigene32792_All	10.106	NA	NA	NA
20_18	CL1693.Contig11_All	MYB-related;MYB	CL551.Contig8_All	9.55396	NA	GO:0003872~6-phosphofructokinase activity;GO:0047334~diphosphate-fructose-6-phosphate 1-phosphotransferase activity	GO:0006002~fructose 6-phosphate metabolic process
20_18	CL1693.Contig11_All	MYB-related;MYB	CL14132.Contig2_All	9.17804	NA	GO:0004565~beta-galactosidase activity	NA
20_18	CL1693.Contig11_All	MYB-related;MYB	Unigene31754_All	9.08821	NA	NA	NA
20_18	CL1693.Contig11_All	MYB-related;MYB	CL6034.Contig10_All	8.98196	NA	NA	NA
20_18	CL1693.Contig11_All	MYB-related;MYB	CL11084.Contig4_All	8.98084	NA	NA	NA
20_18	CL1693.Contig11_All	MYB-related;MYB	CL551.Contig5_All	8.91182	NA	GO:0003872~6-phosphofructokinase activity;GO:0047334~diphosphate-fructose-6-phosphate 1-phosphotransferase activity	GO:0006002~fructose 6-phosphate metabolic process
20_18	CL1693.Contig11_All	MYB-related;MYB	CL1450.Contig7_All	8.87373	NA	GO:0005525~GTP binding;GO:0003924~GTPase activity	NA
20_18	CL1693.Contig11_All	MYB-related;MYB	CL2311.Contig10_All	8.4442	NA	GO:0004616~phosphogluconate dehydrogenase (decarboxylating) activity	GO:0019521~D-gluconate metabolic process;GO:0006098~pentose-phosphate shunt
20_18	CL1693.Contig11_All	MYB-related;MYB	CL9394.Contig3_All	8.4278	NA	NA	GO:0031047~gene silencing by RNA
20_18	CL1693.Contig11_All	MYB-related;MYB	CL5954.Contig8_All	8.3585	NA	NA	NA
20_18	CL1693.Contig11_All	MYB-related;MYB	Unigene11458_All	8.34797	GO:0009317~acetyl-CoA carboxylase complex	GO:0003989~acetyl-CoA carboxylase activity	GO:0006633~fatty acid biosynthetic process
20_18	CL1693.Contig11_All	MYB-related;MYB	Unigene17798_All	8.34233	NA	NA	NA
20_18	CL1693.Contig11_All	MYB-related;MYB	CL9525.Contig4_All	8.26299	NA	NA	NA
20_18	CL1693.Contig11_All	MYB-related;MYB	CL7778.Contig6_All	8.16348	NA	NA	NA
20_18	CL9911.Contig1_All	S1Fa-like	CL2093.Contig12_All	10.937	NA	GO:0009055~electron transfer activity;GO:0016668~oxidoreductase activity, acting on a sulfur group of donors, NAD(P) as acceptor	NA
20_18	CL9911.Contig1_All	S1Fa-like	CL551.Contig4_All	10.2223	NA	GO:0003872~6-phosphofructokinase activity;GO:0047334~diphosphate-fructose-6-phosphate 1-phosphotransferase activity	GO:0006002~fructose 6-phosphate metabolic process
20_18	CL9911.Contig1_All	S1Fa-like	CL551.Contig5_All	9.71825	NA	GO:0003872~6-phosphofructokinase activity;GO:0047334~diphosphate-fructose-6-phosphate 1-phosphotransferase activity	GO:0006002~fructose 6-phosphate metabolic process
20_18	CL9911.Contig1_All	S1Fa-like	CL6034.Contig10_All	9.66635	NA	NA	NA
20_18	CL9911.Contig1_All	S1Fa-like	CL10.Contig13_All	9.31066	NA	NA	NA
20_18	CL9911.Contig1_All	S1Fa-like	CL1450.Contig7_All	8.97375	NA	GO:0005525~GTP binding;GO:0003924~GTPase activity	NA
20_18	CL9911.Contig1_All	S1Fa-like	Unigene16853_All	8.91234	NA	GO:0005525~GTP binding;GO:0003924~GTPase activity	NA
20_18	CL9911.Contig1_All	S1Fa-like	CL14132.Contig2_All	8.91175	NA	GO:0004565~beta-galactosidase activity	NA
20_18	CL9911.Contig1_All	S1Fa-like	Unigene31754_All	8.90537	NA	NA	NA
20_18	CL9911.Contig1_All	S1Fa-like	CL11084.Contig4_All	8.87448	NA	NA	NA
20_18	CL9911.Contig1_All	S1Fa-like	CL3525.Contig60_All	8.78835	NA	NA	NA
20_18	CL9911.Contig1_All	S1Fa-like	CL9394.Contig3_All	8.75732	NA	NA	GO:0031047~gene silencing by RNA
20_18	CL9911.Contig1_All	S1Fa-like	CL11084.Contig3_All	8.71401	NA	NA	NA
20_18	CL9911.Contig1_All	S1Fa-like	Unigene72143_All	8.71036	NA	NA	NA
20_18	CL9911.Contig1_All	S1Fa-like	CL9525.Contig4_All	8.68519	NA	NA	NA
20_18	CL9911.Contig1_All	S1Fa-like	CL46.Contig35_All	8.64886	NA	NA	NA
20_18	CL9911.Contig1_All	S1Fa-like	CL2093.Contig23_All	8.61656	NA	GO:0009055~electron transfer activity;GO:0016668~oxidoreductase activity, acting on a sulfur group of donors, NAD(P) as acceptor	NA
20_18	CL9911.Contig1_All	S1Fa-like	CL2046.Contig4_All	8.57022	NA	NA	NA
20_18	CL9911.Contig1_All	S1Fa-like	CL15939.Contig2_All	8.44351	NA	NA	NA
20_18	CL9911.Contig1_All	S1Fa-like	CL2171.Contig10_All	8.28943	NA	NA	NA
20_18	CL9911.Contig1_All	S1Fa-like	CL9852.Contig1_All	8.24992	NA	NA	NA
20_18	CL9911.Contig1_All	S1Fa-like	Unigene55868_All	8.23539	NA	NA	NA
20_18	CL9911.Contig1_All	S1Fa-like	Unigene65855_All	8.20412	NA	NA	NA
20_18	CL9911.Contig1_All	S1Fa-like	Unigene40037_All	8.17618	NA	NA	NA
20_18	CL9911.Contig1_All	S1Fa-like	CL3573.Contig1_All	8.07949	NA	NA	NA
20_18	Unigene59594_All	GRF	Unigene28290_All	10.4479	NA	NA	NA
20_18	Unigene59594_All	GRF	Unigene38714_All	9.97177	NA	NA	NA
20_18	Unigene59594_All	GRF	CL10141.Contig3_All	9.45756	GO:0000786~nucleosome	GO:0046982~protein heterodimerization activity	NA
20_18	Unigene59594_All	GRF	Unigene20773_All	9.36847	GO:0000786~nucleosome	GO:0046982~protein heterodimerization activity	NA
20_18	Unigene59594_All	GRF	Unigene11185_All	9.3592	NA	GO:0004565~beta-galactosidase activity	NA
20_18	Unigene59594_All	GRF	CL14752.Contig2_All	9.32332	NA	NA	NA
20_18	Unigene59594_All	GRF	CL11738.Contig3_All	9.13079	GO:0005874~microtubule	NA	NA
20_18	Unigene59594_All	GRF	CL803.Contig8_All	9.04661	GO:0000786~nucleosome	GO:0046982~protein heterodimerization activity	GO:0006352~DNA-templated transcription, initiation;GO:0006334~nucleosome assembly
20_18	Unigene59594_All	GRF	CL2273.Contig5_All	8.97048	NA	NA	NA
20_18	Unigene59594_All	GRF	CL15545.Contig9_All	8.88772	NA	NA	NA
20_18	Unigene59594_All	GRF	CL803.Contig3_All	8.71958	NA	NA	NA
20_18	Unigene59594_All	GRF	CL1924.Contig1_All	8.52007	NA	NA	NA
20_18	Unigene59594_All	GRF	Unigene22321_All	8.4975	NA	NA	NA
20_18	Unigene59594_All	GRF	Unigene2681_All	8.3352	NA	GO:0005525~GTP binding	NA
20_18	Unigene59594_All	GRF	CL3696.Contig14_All	8.29121	GO:0000786~nucleosome	GO:0046982~protein heterodimerization activity;GO:0031492~nucleosomal DNA binding	GO:0006334~nucleosome assembly
20_18	Unigene59594_All	GRF	CL3696.Contig13_All	8.02245	GO:0000786~nucleosome	GO:0046982~protein heterodimerization activity	NA
20_18	CL15819.Contig12_All	MYB-related;MYB	CL1110.Contig1_All	9.23448	NA	NA	NA
20_18	CL11155.Contig1_All	PBF-2-like	CL2117.Contig12_All	9.58398	NA	NA	GO:0031047~gene silencing by RNA
20_18	CL11155.Contig1_All	PBF-2-like	Unigene66859_All	9.44875	NA	NA	NA
20_18	CL11155.Contig1_All	PBF-2-like	CL5633.Contig2_All	9.22282	NA	NA	NA
20_18	CL11155.Contig1_All	PBF-2-like	CL255.Contig10_All	8.87149	NA	NA	NA
20_18	CL11155.Contig1_All	PBF-2-like	CL13837.Contig7_All	8.80591	GO:0005840~ribosome	NA	NA
20_18	CL11155.Contig1_All	PBF-2-like	CL10720.Contig1_All	8.4225	NA	NA	GO:0016925~protein sumoylation
20_18	CL11155.Contig1_All	PBF-2-like	CL39.Contig1_All	8.24687	NA	NA	GO:0000387~spliceosomal snRNP assembly
20_18	CL2284.Contig4_All	MYB-related;MYB	CL7983.Contig1_All	9.99807	NA	NA	NA
20_18	CL2284.Contig4_All	MYB-related;MYB	CL13167.Contig1_All	9.48481	NA	NA	NA
20_18	CL2284.Contig4_All	MYB-related;MYB	CL10753.Contig2_All	9.14895	NA	NA	NA
20_18	CL2284.Contig4_All	MYB-related;MYB	Unigene331_All	8.9721	NA	NA	NA
20_18	CL2284.Contig4_All	MYB-related;MYB	Unigene7102_All	8.46903	NA	GO:0031177~phosphopantetheine binding	GO:0006633~fatty acid biosynthetic process
20_18	CL2284.Contig4_All	MYB-related;MYB	Unigene65992_All	8.38788	NA	GO:0004807~triose-phosphate isomerase activity	NA
20_18	CL2284.Contig4_All	MYB-related;MYB	Unigene19555_All	8.34298	NA	NA	NA
20_18	CL691.Contig3_All	LOB	Unigene45067_All	9.95726	GO:0046540~U4/U6 x U5 tri-snRNP complex;GO:0071011~precatalytic spliceosome	NA	NA
20_18	CL691.Contig3_All	LOB	CL2294.Contig2_All	9.95667	NA	NA	NA
20_18	CL691.Contig3_All	LOB	CL8980.Contig5_All	8.54856	NA	GO:0005525~GTP binding	NA
20_18	CL691.Contig3_All	LOB	CL11899.Contig1_All	8.25479	NA	NA	NA
20_18	CL691.Contig3_All	LOB	CL8712.Contig2_All	8.00978	NA	NA	NA
20_18	CL7678.Contig4_All	FAR1	CL10526.Contig1_All	16.0045	NA	NA	NA
20_18	CL7678.Contig4_All	FAR1	CL3044.Contig3_All	15.0967	NA	NA	NA
20_18	CL7678.Contig4_All	FAR1	Unigene11514_All	14.9907	NA	NA	NA
20_18	CL7678.Contig4_All	FAR1	CL4212.Contig1_All	13.9787	NA	NA	NA
20_18	CL7678.Contig4_All	FAR1	Unigene55421_All	13.9345	NA	NA	NA
20_18	CL7678.Contig4_All	FAR1	Unigene22719_All	13.9335	NA	NA	NA
20_18	CL7678.Contig4_All	FAR1	Unigene85611_All	13.183	NA	GO:0047938~glucose-6-phosphate 1-epimerase activity	NA
20_18	CL7678.Contig4_All	FAR1	CL9806.Contig2_All	12.8585	NA	NA	GO:0043161~proteasome-mediated ubiquitin-dependent protein catabolic process
20_18	CL7678.Contig4_All	FAR1	CL11295.Contig1_All	12.3333	NA	NA	NA
20_18	CL7678.Contig4_All	FAR1	Unigene39851_All	12.253	NA	NA	NA
20_18	CL7678.Contig4_All	FAR1	CL8030.Contig2_All	12.2196	NA	NA	NA
20_18	CL7678.Contig4_All	FAR1	Unigene18904_All	11.9855	NA	NA	NA
20_18	CL7678.Contig4_All	FAR1	CL743.Contig8_All	11.8849	NA	NA	NA
20_18	CL7678.Contig4_All	FAR1	Unigene27212_All	11.8159	NA	NA	NA
20_18	CL7678.Contig4_All	FAR1	CL7523.Contig4_All	11.4681	NA	NA	NA
20_18	CL7678.Contig4_All	FAR1	CL1654.Contig1_All	11.3424	NA	NA	NA
20_18	CL7678.Contig4_All	FAR1	CL5124.Contig2_All	11.0856	NA	NA	NA
20_18	CL7678.Contig4_All	FAR1	Unigene66500_All	10.9481	GO:0005874~microtubule	NA	NA
20_18	CL7678.Contig4_All	FAR1	CL14737.Contig2_All	10.8915	NA	NA	NA
20_18	CL7678.Contig4_All	FAR1	CL5642.Contig1_All	10.8859	NA	NA	NA
20_18	CL7678.Contig4_All	FAR1	Unigene26776_All	10.7796	NA	NA	NA
20_18	CL7678.Contig4_All	FAR1	CL10.Contig4_All	10.6936	NA	NA	NA
20_18	CL7678.Contig4_All	FAR1	Unigene7595_All	10.4244	NA	NA	NA
20_18	CL7678.Contig4_All	FAR1	Unigene39955_All	10.3702	NA	NA	NA
20_18	CL7678.Contig4_All	FAR1	Unigene13064_All	10.3321	NA	NA	NA
20_18	CL7678.Contig4_All	FAR1	Unigene3841_All	10.3009	NA	NA	NA
20_18	CL7678.Contig4_All	FAR1	CL15446.Contig5_All	10.2889	NA	NA	NA
20_18	CL7678.Contig4_All	FAR1	CL2783.Contig67_All	10.2758	NA	NA	NA
20_18	CL7678.Contig4_All	FAR1	CL8927.Contig7_All	10.2136	NA	GO:0016844~strictosidine synthase activity	NA
20_18	CL7678.Contig4_All	FAR1	Unigene51073_All	10.1986	NA	NA	NA
20_18	CL7678.Contig4_All	FAR1	CL2093.Contig32_All	10.1847	NA	GO:0009055~electron transfer activity;GO:0016668~oxidoreductase activity, acting on a sulfur group of donors, NAD(P) as acceptor	NA
20_18	CL7678.Contig4_All	FAR1	CL4384.Contig5_All	9.99047	NA	NA	NA
20_18	CL7678.Contig4_All	FAR1	Unigene34165_All	9.85463	NA	NA	GO:0006633~fatty acid biosynthetic process
20_18	CL7678.Contig4_All	FAR1	CL10.Contig31_All	9.84388	NA	NA	NA
20_18	CL7678.Contig4_All	FAR1	Unigene66576_All	9.7806	NA	NA	NA
20_18	CL7678.Contig4_All	FAR1	CL12777.Contig26_All	9.71179	NA	NA	NA
20_18	CL7678.Contig4_All	FAR1	CL10.Contig19_All	9.69046	NA	NA	NA
20_18	CL7678.Contig4_All	FAR1	CL10.Contig33_All	9.59253	NA	NA	NA
20_18	CL7678.Contig4_All	FAR1	CL822.Contig5_All	9.54238	NA	NA	NA
20_18	CL7678.Contig4_All	FAR1	Unigene64611_All	9.51338	NA	NA	NA
20_18	CL7678.Contig4_All	FAR1	Unigene45279_All	9.47826	NA	NA	NA
20_18	CL7678.Contig4_All	FAR1	CL2368.Contig24_All	9.46917	NA	NA	NA
20_18	CL7678.Contig4_All	FAR1	CL3044.Contig2_All	9.36798	NA	NA	NA
20_18	CL7678.Contig4_All	FAR1	Unigene22466_All	9.36435	NA	NA	NA
20_18	CL7678.Contig4_All	FAR1	CL11397.Contig1_All	9.3309	NA	NA	NA
20_18	CL7678.Contig4_All	FAR1	Unigene6412_All	9.21203	NA	NA	NA
20_18	CL7678.Contig4_All	FAR1	CL11875.Contig1_All	9.14717	NA	NA	NA
20_18	CL7678.Contig4_All	FAR1	CL9525.Contig2_All	9.0438	NA	NA	NA
20_18	CL7678.Contig4_All	FAR1	Unigene10585_All	9.02692	GO:0000786~nucleosome	GO:0046982~protein heterodimerization activity	NA
20_18	CL7678.Contig4_All	FAR1	CL1200.Contig3_All	8.9861	NA	NA	NA
20_18	CL7678.Contig4_All	FAR1	CL2542.Contig3_All	8.95682	GO:0000786~nucleosome	GO:0046982~protein heterodimerization activity	NA
20_18	CL7678.Contig4_All	FAR1	CL15623.Contig1_All	8.93678	NA	NA	NA
20_18	CL7678.Contig4_All	FAR1	CL10675.Contig4_All	8.92973	NA	NA	GO:0031047~gene silencing by RNA
20_18	CL7678.Contig4_All	FAR1	CL14595.Contig16_All	8.82341	NA	NA	NA
20_18	CL7678.Contig4_All	FAR1	CL1586.Contig7_All	8.78588	NA	NA	NA
20_18	CL7678.Contig4_All	FAR1	CL6577.Contig3_All	8.7474	NA	NA	NA
20_18	CL7678.Contig4_All	FAR1	CL11210.Contig5_All	8.70974	NA	NA	NA
20_18	CL7678.Contig4_All	FAR1	CL4405.Contig11_All	8.68918	NA	NA	NA
20_18	CL7678.Contig4_All	FAR1	CL7193.Contig6_All	8.6697	NA	NA	NA
20_18	CL7678.Contig4_All	FAR1	Unigene31620_All	8.6506	GO:0009317~acetyl-CoA carboxylase complex	GO:0003989~acetyl-CoA carboxylase activity	GO:0006633~fatty acid biosynthetic process
20_18	CL7678.Contig4_All	FAR1	Unigene8038_All	8.64585	NA	GO:0033897~ribonuclease T2 activity	NA
20_18	CL7678.Contig4_All	FAR1	CL5126.Contig14_All	8.59757	NA	NA	NA
20_18	CL7678.Contig4_All	FAR1	Unigene25152_All	8.57861	GO:0000139~Golgi membrane	NA	NA
20_18	CL7678.Contig4_All	FAR1	Unigene60953_All	8.57694	NA	NA	NA
20_18	CL7678.Contig4_All	FAR1	Unigene22984_All	8.53989	NA	NA	NA
20_18	CL7678.Contig4_All	FAR1	Unigene11546_All	8.53704	NA	NA	NA
20_18	CL7678.Contig4_All	FAR1	Unigene55119_All	8.49851	NA	NA	NA
20_18	CL7678.Contig4_All	FAR1	CL4811.Contig4_All	8.44784	NA	GO:0004748~ribonucleoside-diphosphate reductase activity, thioredoxin disulfide as acceptor	NA
20_18	CL7678.Contig4_All	FAR1	CL12479.Contig2_All	8.44413	NA	NA	NA
20_18	CL7678.Contig4_All	FAR1	CL487.Contig11_All	8.39778	NA	NA	NA
20_18	CL7678.Contig4_All	FAR1	CL10.Contig16_All	8.19075	NA	NA	NA
20_18	CL7678.Contig4_All	FAR1	Unigene84618_All	8.07229	NA	GO:0050113~inositol oxygenase activity	GO:0019310~inositol catabolic process
20_18	CL7678.Contig4_All	FAR1	CL9753.Contig4_All	8.04078	NA	NA	NA
20_18	CL9486.Contig4_All	Trihelix	Unigene10604_All	11.6796	GO:0000786~nucleosome	GO:0046982~protein heterodimerization activity	NA
20_18	CL9486.Contig4_All	Trihelix	Unigene8718_All	10.6155	GO:0000786~nucleosome	GO:0046982~protein heterodimerization activity	NA
20_18	CL9486.Contig4_All	Trihelix	Unigene16610_All	10.3977	GO:0000786~nucleosome	GO:0046982~protein heterodimerization activity;GO:0031492~nucleosomal DNA binding	GO:0006334~nucleosome assembly
20_18	CL9486.Contig4_All	Trihelix	CL7303.Contig4_All	9.92073	NA	NA	NA
20_18	CL9486.Contig4_All	Trihelix	CL571.Contig1_All	9.79301	NA	GO:0016844~strictosidine synthase activity	NA
20_18	CL9486.Contig4_All	Trihelix	CL10141.Contig4_All	9.77824	GO:0000786~nucleosome	GO:0046982~protein heterodimerization activity	NA
20_18	CL9486.Contig4_All	Trihelix	Unigene14868_All	9.68542	GO:0000786~nucleosome	GO:0046982~protein heterodimerization activity	NA
20_18	CL9486.Contig4_All	Trihelix	CL3696.Contig11_All	9.68277	GO:0000786~nucleosome	GO:0046982~protein heterodimerization activity	NA
20_18	CL9486.Contig4_All	Trihelix	CL6194.Contig9_All	9.55152	NA	NA	NA
20_18	CL9486.Contig4_All	Trihelix	CL5961.Contig8_All	9.48945	NA	NA	NA
20_18	CL9486.Contig4_All	Trihelix	CL5559.Contig5_All	9.39849	GO:0000139~Golgi membrane	NA	NA
20_18	CL9486.Contig4_All	Trihelix	Unigene28511_All	9.32238	NA	GO:0033897~ribonuclease T2 activity	NA
20_18	CL9486.Contig4_All	Trihelix	Unigene8038_All	9.04335	NA	GO:0033897~ribonuclease T2 activity	NA
20_18	CL9486.Contig4_All	Trihelix	Unigene14280_All	8.90009	GO:0005787~signal peptidase complex	NA	GO:0006465~signal peptide processing
20_18	CL9486.Contig4_All	Trihelix	CL2102.Contig3_All	8.89834	NA	NA	NA
20_18	CL9486.Contig4_All	Trihelix	Unigene60164_All	8.88995	GO:0000786~nucleosome	GO:0046982~protein heterodimerization activity	GO:0006352~DNA-templated transcription, initiation;GO:0006334~nucleosome assembly
20_18	CL9486.Contig4_All	Trihelix	CL10675.Contig1_All	8.83785	NA	NA	GO:0031047~gene silencing by RNA
20_18	CL9486.Contig4_All	Trihelix	CL4846.Contig4_All	8.73794	NA	NA	NA
20_18	CL9486.Contig4_All	Trihelix	CL12610.Contig3_All	8.51341	NA	NA	NA
20_18	CL9486.Contig4_All	Trihelix	Unigene17619_All	8.46338	GO:0000786~nucleosome	GO:0046982~protein heterodimerization activity	NA
20_18	CL9486.Contig4_All	Trihelix	CL3696.Contig16_All	8.45386	GO:0000786~nucleosome	GO:0046982~protein heterodimerization activity	NA
20_18	CL9486.Contig4_All	Trihelix	Unigene60237_All	8.30275	NA	NA	NA
20_18	CL9486.Contig4_All	Trihelix	Unigene10585_All	8.26314	GO:0000786~nucleosome	GO:0046982~protein heterodimerization activity	NA
20_18	CL9486.Contig4_All	Trihelix	Unigene15849_All	8.22308	GO:0005874~microtubule	GO:0005200~structural constituent of cytoskeleton;GO:0005525~GTP binding;GO:0003924~GTPase activity	NA
20_18	CL9486.Contig4_All	Trihelix	CL4811.Contig4_All	8.22241	NA	GO:0004748~ribonucleoside-diphosphate reductase activity, thioredoxin disulfide as acceptor	NA
20_18	CL9486.Contig4_All	Trihelix	CL5126.Contig14_All	8.15701	NA	NA	NA
20_18	CL9486.Contig4_All	Trihelix	CL3108.Contig6_All	8.08483	NA	NA	NA
20_18	CL9486.Contig4_All	Trihelix	Unigene39897_All	8.08293	NA	NA	NA
20_18	CL9486.Contig4_All	Trihelix	CL10.Contig31_All	8.03646	NA	NA	NA
20_18	CL9486.Contig4_All	Trihelix	CL2542.Contig3_All	8.0086	GO:0000786~nucleosome	GO:0046982~protein heterodimerization activity	NA
20_18	Unigene53829_All	NAC	CL2117.Contig9_All	10.1086	NA	NA	NA
20_18	Unigene53829_All	NAC	Unigene8933_All	9.54732	NA	NA	NA
20_18	Unigene53829_All	NAC	CL6754.Contig5_All	9.10797	NA	NA	NA
20_18	Unigene53829_All	NAC	Unigene20078_All	9.10518	NA	GO:0003917~DNA topoisomerase type I activity	GO:0006265~DNA topological change
20_18	Unigene53829_All	NAC	CL15295.Contig1_All	8.58165	NA	NA	NA
20_18	Unigene53829_All	NAC	CL4736.Contig19_All	8.4993	NA	NA	NA
20_18	Unigene53829_All	NAC	Unigene14502_All	8.4536	NA	GO:0003917~DNA topoisomerase type I activity	GO:0006265~DNA topological change
20_18	Unigene53829_All	NAC	CL4432.Contig11_All	8.34453	NA	NA	NA
20_18	Unigene53829_All	NAC	Unigene72520_All	8.32213	NA	NA	NA
20_18	Unigene53829_All	NAC	CL12981.Contig2_All	8.31214	NA	NA	NA
20_18	Unigene53829_All	NAC	CL13100.Contig1_All	8.20773	NA	NA	NA
20_18	Unigene53829_All	NAC	Unigene81938_All	8.19069	NA	NA	NA
20_18	Unigene53829_All	NAC	CL10946.Contig4_All	8.06064	NA	NA	NA
20_18	Unigene53829_All	NAC	Unigene20049_All	8.05153	NA	NA	NA
20_18	Unigene53829_All	NAC	Unigene66866_All	8.02852	NA	NA	NA
20_18	Unigene53829_All	NAC	CL1110.Contig1_All	8.02487	NA	NA	NA
20_18	CL1693.Contig6_All	MYB-related;MYB	Unigene40037_All	13.5329	NA	NA	NA
20_18	CL1693.Contig6_All	MYB-related;MYB	CL9852.Contig1_All	13.4812	NA	NA	NA
20_18	CL1693.Contig6_All	MYB-related;MYB	CL2171.Contig10_All	13.3443	NA	NA	NA
20_18	CL1693.Contig6_All	MYB-related;MYB	CL15939.Contig2_All	13.2815	NA	NA	NA
20_18	CL1693.Contig6_All	MYB-related;MYB	CL9525.Contig2_All	12.0162	NA	NA	NA
20_18	CL1693.Contig6_All	MYB-related;MYB	Unigene71950_All	11.894	NA	NA	NA
20_18	CL1693.Contig6_All	MYB-related;MYB	CL11397.Contig1_All	11.8334	NA	NA	NA
20_18	CL1693.Contig6_All	MYB-related;MYB	CL9534.Contig3_All	11.4963	NA	NA	NA
20_18	CL1693.Contig6_All	MYB-related;MYB	CL11875.Contig1_All	11.1434	NA	NA	NA
20_18	CL1693.Contig6_All	MYB-related;MYB	CL9525.Contig4_All	10.8925	NA	NA	NA
20_18	CL1693.Contig6_All	MYB-related;MYB	CL10.Contig19_All	10.5668	NA	NA	NA
20_18	CL1693.Contig6_All	MYB-related;MYB	CL9394.Contig3_All	10.5125	NA	NA	GO:0031047~gene silencing by RNA
20_18	CL1693.Contig6_All	MYB-related;MYB	Unigene34165_All	10.3367	NA	NA	GO:0006633~fatty acid biosynthetic process
20_18	CL1693.Contig6_All	MYB-related;MYB	Unigene6412_All	10.1797	NA	NA	NA
20_18	CL1693.Contig6_All	MYB-related;MYB	CL12777.Contig26_All	10.1721	NA	NA	NA
20_18	CL1693.Contig6_All	MYB-related;MYB	CL2311.Contig16_All	10.0526	NA	GO:0004616~phosphogluconate dehydrogenase (decarboxylating) activity	GO:0019521~D-gluconate metabolic process;GO:0006098~pentose-phosphate shunt
20_18	CL1693.Contig6_All	MYB-related;MYB	Unigene11458_All	10.0474	GO:0009317~acetyl-CoA carboxylase complex	GO:0003989~acetyl-CoA carboxylase activity	GO:0006633~fatty acid biosynthetic process
20_18	CL1693.Contig6_All	MYB-related;MYB	CL2368.Contig24_All	9.93173	NA	NA	NA
20_18	CL1693.Contig6_All	MYB-related;MYB	CL1815.Contig10_All	9.84239	NA	GO:0051082~unfolded protein binding	GO:0006457~protein folding
20_18	CL1693.Contig6_All	MYB-related;MYB	CL9342.Contig7_All	9.79226	NA	NA	NA
20_18	CL1693.Contig6_All	MYB-related;MYB	CL1450.Contig7_All	9.78188	NA	GO:0005525~GTP binding;GO:0003924~GTPase activity	NA
20_18	CL1693.Contig6_All	MYB-related;MYB	CL6652.Contig7_All	9.70553	NA	NA	NA
20_18	CL1693.Contig6_All	MYB-related;MYB	CL11084.Contig4_All	9.68313	NA	NA	NA
20_18	CL1693.Contig6_All	MYB-related;MYB	Unigene31754_All	9.53555	NA	NA	NA
20_18	CL1693.Contig6_All	MYB-related;MYB	CL1654.Contig1_All	9.51211	NA	NA	NA
20_18	CL1693.Contig6_All	MYB-related;MYB	CL14132.Contig2_All	9.44579	NA	GO:0004565~beta-galactosidase activity	NA
20_18	CL1693.Contig6_All	MYB-related;MYB	CL11295.Contig1_All	9.15782	NA	NA	NA
20_18	CL1693.Contig6_All	MYB-related;MYB	CL2783.Contig67_All	9.11424	NA	NA	NA
20_18	CL1693.Contig6_All	MYB-related;MYB	CL743.Contig8_All	9.01181	NA	NA	NA
20_18	CL1693.Contig6_All	MYB-related;MYB	Unigene39955_All	8.98861	NA	NA	NA
20_18	CL1693.Contig6_All	MYB-related;MYB	CL2093.Contig12_All	8.83571	NA	GO:0009055~electron transfer activity;GO:0016668~oxidoreductase activity, acting on a sulfur group of donors, NAD(P) as acceptor	NA
20_18	CL1693.Contig6_All	MYB-related;MYB	CL7778.Contig6_All	8.72943	NA	NA	NA
20_18	CL1693.Contig6_All	MYB-related;MYB	Unigene39851_All	8.70669	NA	NA	NA
20_18	CL1693.Contig6_All	MYB-related;MYB	CL5954.Contig8_All	8.66081	NA	NA	NA
20_18	CL1693.Contig6_All	MYB-related;MYB	Unigene22466_All	8.65646	NA	NA	NA
20_18	CL1693.Contig6_All	MYB-related;MYB	CL9394.Contig9_All	8.55155	NA	NA	GO:0031047~gene silencing by RNA
20_18	CL1693.Contig6_All	MYB-related;MYB	Unigene65855_All	8.44787	NA	NA	NA
20_18	CL1693.Contig6_All	MYB-related;MYB	CL4384.Contig5_All	8.43833	NA	NA	NA
20_18	CL1693.Contig6_All	MYB-related;MYB	CL3525.Contig60_All	8.38352	NA	NA	NA
20_18	CL1693.Contig6_All	MYB-related;MYB	Unigene66500_All	8.33411	GO:0005874~microtubule	NA	NA
20_18	CL1693.Contig6_All	MYB-related;MYB	CL487.Contig11_All	8.29731	NA	NA	NA
20_18	CL1693.Contig6_All	MYB-related;MYB	CL4405.Contig11_All	8.21116	NA	NA	NA
20_18	CL1693.Contig6_All	MYB-related;MYB	CL2402.Contig17_All	8.19179	NA	GO:0051082~unfolded protein binding	GO:0006457~protein folding
20_18	CL1693.Contig6_All	MYB-related;MYB	CL6392.Contig2_All	8.17469	NA	NA	NA
20_18	CL1693.Contig6_All	MYB-related;MYB	CL2311.Contig19_All	8.1622	NA	GO:0004616~phosphogluconate dehydrogenase (decarboxylating) activity	GO:0019521~D-gluconate metabolic process;GO:0006098~pentose-phosphate shunt
20_18	CL1693.Contig6_All	MYB-related;MYB	Unigene11514_All	8.06874	NA	NA	NA
20_18	CL1693.Contig6_All	MYB-related;MYB	CL10526.Contig1_All	8.063	NA	NA	NA
20_18	CL1693.Contig6_All	MYB-related;MYB	CL11084.Contig3_All	8.05684	NA	NA	NA
20_18	CL1693.Contig6_All	MYB-related;MYB	CL10.Contig13_All	8.01998	NA	NA	NA
20_18	CL1693.Contig6_All	MYB-related;MYB	CL1654.Contig7_All	8.01897	NA	NA	NA
20_18	CL11155.Contig3_All	PBF-2-like	Unigene55120_All	10.6614	NA	NA	NA
20_18	CL11155.Contig3_All	PBF-2-like	CL4769.Contig11_All	8.81839	NA	NA	NA
20_18	CL11155.Contig3_All	PBF-2-like	CL1898.Contig2_All	8.57717	NA	NA	NA
20_18	CL11155.Contig3_All	PBF-2-like	CL5961.Contig8_All	8.33527	NA	NA	NA
20_18	CL11155.Contig3_All	PBF-2-like	Unigene50246_All	8.24121	NA	NA	NA
20_18	CL11155.Contig3_All	PBF-2-like	CL1274.Contig20_All	8.21792	NA	NA	NA
20_18	CL11155.Contig3_All	PBF-2-like	Unigene15849_All	8.12991	GO:0005874~microtubule	GO:0005200~structural constituent of cytoskeleton;GO:0005525~GTP binding;GO:0003924~GTPase activity	NA
20_18	CL11155.Contig3_All	PBF-2-like	CL13167.Contig1_All	8.00582	NA	NA	NA
20_18	CL11155.Contig3_All	PBF-2-like	CL4954.Contig2_All	8.0018	NA	NA	NA
20_18	CL11389.Contig44_All	bHLH	CL11076.Contig2_All	10.503	NA	NA	NA
20_18	CL11389.Contig44_All	bHLH	Unigene10462_All	9.36794	NA	GO:0003917~DNA topoisomerase type I activity	GO:0006265~DNA topological change
20_18	CL11389.Contig44_All	bHLH	Unigene50710_All	9.01966	NA	NA	NA
20_18	CL11389.Contig44_All	bHLH	CL206.Contig1_All	8.55155	NA	NA	NA
20_18	CL8413.Contig1_All	AP2-EREBP	CL206.Contig1_All	9.07265	NA	NA	NA
20_18	CL8413.Contig1_All	AP2-EREBP	Unigene33443_All	9.04295	NA	NA	NA
20_18	CL8413.Contig1_All	AP2-EREBP	CL15038.Contig2_All	8.70875	GO:0000786~nucleosome	GO:0046982~protein heterodimerization activity	NA
20_18	CL8413.Contig1_All	AP2-EREBP	Unigene16374_All	8.65611	GO:0005874~microtubule	GO:0005200~structural constituent of cytoskeleton;GO:0005525~GTP binding;GO:0003924~GTPase activity	NA
20_18	CL8413.Contig1_All	AP2-EREBP	Unigene19345_All	8.43352	GO:0005874~microtubule	GO:0005200~structural constituent of cytoskeleton;GO:0005525~GTP binding;GO:0003924~GTPase activity	NA
20_18	CL8413.Contig1_All	AP2-EREBP	CL4932.Contig18_All	8.36463	NA	NA	NA
20_18	CL8413.Contig1_All	AP2-EREBP	Unigene8605_All	8.28637	NA	NA	NA
20_18	CL8413.Contig1_All	AP2-EREBP	Unigene50710_All	8.22527	NA	NA	NA
20_18	CL8413.Contig1_All	AP2-EREBP	Unigene28524_All	8.17322	GO:0005874~microtubule	GO:0005200~structural constituent of cytoskeleton;GO:0005525~GTP binding;GO:0003924~GTPase activity	NA
20_18	CL8413.Contig1_All	AP2-EREBP	CL2542.Contig11_All	8.11773	GO:0000786~nucleosome	GO:0046982~protein heterodimerization activity	NA
20_18	CL8413.Contig1_All	AP2-EREBP	Unigene49006_All	8.10353	GO:0005840~ribosome	NA	NA
20_18	CL8413.Contig1_All	AP2-EREBP	Unigene10462_All	8.09429	NA	GO:0003917~DNA topoisomerase type I activity	GO:0006265~DNA topological change
20_18	CL8413.Contig1_All	AP2-EREBP	Unigene45505_All	8.0028	NA	NA	NA
20_18	Unigene13091_All	SBP	Unigene65854_All	10.3399	NA	NA	NA
20_18	Unigene13091_All	SBP	Unigene12452_All	10.0406	NA	NA	NA
20_18	Unigene13091_All	SBP	CL2955.Contig2_All	9.82169	NA	NA	NA
20_18	Unigene13091_All	SBP	CL725.Contig2_All	9.36023	NA	NA	NA
20_18	Unigene13091_All	SBP	CL12811.Contig1_All	9.08397	NA	NA	NA
20_18	Unigene13091_All	SBP	CL10158.Contig3_All	8.6494	NA	NA	NA
20_18	Unigene13091_All	SBP	CL14766.Contig2_All	8.2776	NA	NA	NA
20_18	Unigene13091_All	SBP	CL10124.Contig1_All	8.2614	NA	NA	NA
20_18	CL8716.Contig2_All	AP2-EREBP	CL5549.Contig8_All	10.6291	NA	NA	NA
20_18	CL8716.Contig2_All	AP2-EREBP	Unigene13064_All	10.4631	NA	NA	NA
20_18	CL8716.Contig2_All	AP2-EREBP	CL14737.Contig2_All	10.1165	NA	NA	NA
20_18	CL8716.Contig2_All	AP2-EREBP	CL8927.Contig7_All	10.0634	NA	GO:0016844~strictosidine synthase activity	NA
20_18	CL8716.Contig2_All	AP2-EREBP	Unigene22719_All	9.81488	NA	NA	NA
20_18	CL8716.Contig2_All	AP2-EREBP	Unigene51073_All	9.79476	NA	NA	NA
20_18	CL8716.Contig2_All	AP2-EREBP	Unigene64611_All	9.60594	NA	NA	NA
20_18	CL8716.Contig2_All	AP2-EREBP	CL2542.Contig3_All	9.55052	GO:0000786~nucleosome	GO:0046982~protein heterodimerization activity	NA
20_18	CL8716.Contig2_All	AP2-EREBP	CL3044.Contig3_All	9.48994	NA	NA	NA
20_18	CL8716.Contig2_All	AP2-EREBP	CL5124.Contig2_All	9.48629	NA	NA	NA
20_18	CL8716.Contig2_All	AP2-EREBP	Unigene84618_All	9.47473	NA	GO:0050113~inositol oxygenase activity	GO:0019310~inositol catabolic process
20_18	CL8716.Contig2_All	AP2-EREBP	CL8030.Contig2_All	9.47136	NA	NA	NA
20_18	CL8716.Contig2_All	AP2-EREBP	CL4212.Contig1_All	9.45426	NA	NA	NA
20_18	CL8716.Contig2_All	AP2-EREBP	Unigene3841_All	9.35408	NA	NA	NA
20_18	CL8716.Contig2_All	AP2-EREBP	CL10.Contig31_All	9.33151	NA	NA	NA
20_18	CL8716.Contig2_All	AP2-EREBP	CL9806.Contig2_All	9.33097	NA	NA	GO:0043161~proteasome-mediated ubiquitin-dependent protein catabolic process
20_18	CL8716.Contig2_All	AP2-EREBP	CL5642.Contig1_All	9.3233	NA	NA	NA
20_18	CL8716.Contig2_All	AP2-EREBP	Unigene11514_All	9.29567	NA	NA	NA
20_18	CL8716.Contig2_All	AP2-EREBP	Unigene10585_All	9.28755	GO:0000786~nucleosome	GO:0046982~protein heterodimerization activity	NA
20_18	CL8716.Contig2_All	AP2-EREBP	Unigene55421_All	9.24539	NA	NA	NA
20_18	CL8716.Contig2_All	AP2-EREBP	CL3044.Contig2_All	9.22584	NA	NA	NA
20_18	CL8716.Contig2_All	AP2-EREBP	Unigene7595_All	9.21748	NA	NA	NA
20_18	CL8716.Contig2_All	AP2-EREBP	Unigene85611_All	9.12868	NA	GO:0047938~glucose-6-phosphate 1-epimerase activity	NA
20_18	CL8716.Contig2_All	AP2-EREBP	Unigene18904_All	9.04826	NA	NA	NA
20_18	CL8716.Contig2_All	AP2-EREBP	Unigene15928_All	8.95081	NA	GO:0016639~oxidoreductase activity, acting on the CH-NH2 group of donors, NAD or NADP as acceptor	NA
20_18	CL8716.Contig2_All	AP2-EREBP	CL15623.Contig1_All	8.90735	NA	NA	NA
20_18	CL8716.Contig2_All	AP2-EREBP	Unigene45090_All	8.83979	NA	NA	NA
20_18	CL8716.Contig2_All	AP2-EREBP	CL10.Contig4_All	8.83939	NA	NA	NA
20_18	CL8716.Contig2_All	AP2-EREBP	CL10526.Contig1_All	8.81493	NA	NA	NA
20_18	CL8716.Contig2_All	AP2-EREBP	Unigene22984_All	8.78877	NA	NA	NA
20_18	CL8716.Contig2_All	AP2-EREBP	Unigene27212_All	8.78754	NA	NA	NA
20_18	CL8716.Contig2_All	AP2-EREBP	CL2093.Contig32_All	8.75422	NA	GO:0009055~electron transfer activity;GO:0016668~oxidoreductase activity, acting on a sulfur group of donors, NAD(P) as acceptor	NA
20_18	CL8716.Contig2_All	AP2-EREBP	Unigene55119_All	8.71771	NA	NA	NA
20_18	CL8716.Contig2_All	AP2-EREBP	Unigene23731_All	8.71642	NA	GO:0004565~beta-galactosidase activity	NA
20_18	CL8716.Contig2_All	AP2-EREBP	Unigene11546_All	8.68672	NA	NA	NA
20_18	CL8716.Contig2_All	AP2-EREBP	CL7523.Contig4_All	8.66608	NA	NA	NA
20_18	CL8716.Contig2_All	AP2-EREBP	Unigene19482_All	8.64004	NA	NA	NA
20_18	CL8716.Contig2_All	AP2-EREBP	CL743.Contig8_All	8.59884	NA	NA	NA
20_18	CL8716.Contig2_All	AP2-EREBP	CL1200.Contig3_All	8.57736	NA	NA	NA
20_18	CL8716.Contig2_All	AP2-EREBP	Unigene66576_All	8.56466	NA	NA	NA
20_18	CL8716.Contig2_All	AP2-EREBP	CL114.Contig10_All	8.5601	NA	GO:0016639~oxidoreductase activity, acting on the CH-NH2 group of donors, NAD or NADP as acceptor	NA
20_18	CL8716.Contig2_All	AP2-EREBP	Unigene25152_All	8.5572	GO:0000139~Golgi membrane	NA	NA
20_18	CL8716.Contig2_All	AP2-EREBP	CL11295.Contig1_All	8.55409	NA	NA	NA
20_18	CL8716.Contig2_All	AP2-EREBP	CL10.Contig33_All	8.45664	NA	NA	NA
20_18	CL8716.Contig2_All	AP2-EREBP	Unigene11457_All	8.45313	NA	GO:0016639~oxidoreductase activity, acting on the CH-NH2 group of donors, NAD or NADP as acceptor	NA
20_18	CL8716.Contig2_All	AP2-EREBP	CL4811.Contig4_All	8.4016	NA	GO:0004748~ribonucleoside-diphosphate reductase activity, thioredoxin disulfide as acceptor	NA
20_18	CL8716.Contig2_All	AP2-EREBP	CL15446.Contig5_All	8.39969	NA	NA	NA
20_18	CL8716.Contig2_All	AP2-EREBP	Unigene39955_All	8.36514	NA	NA	NA
20_18	CL8716.Contig2_All	AP2-EREBP	CL2239.Contig50_All	8.34787	NA	NA	NA
20_18	CL8716.Contig2_All	AP2-EREBP	CL6577.Contig3_All	8.33807	NA	NA	NA
20_18	CL8716.Contig2_All	AP2-EREBP	CL1586.Contig7_All	8.33455	NA	NA	NA
20_18	CL8716.Contig2_All	AP2-EREBP	Unigene39851_All	8.31376	NA	NA	NA
20_18	CL8716.Contig2_All	AP2-EREBP	CL3712.Contig4_All	8.26882	NA	NA	NA
20_18	CL8716.Contig2_All	AP2-EREBP	CL1654.Contig1_All	8.26311	NA	NA	NA
20_18	CL8716.Contig2_All	AP2-EREBP	CL487.Contig11_All	8.23377	NA	NA	NA
20_18	CL8716.Contig2_All	AP2-EREBP	Unigene8038_All	8.22323	NA	GO:0033897~ribonuclease T2 activity	NA
20_18	CL8716.Contig2_All	AP2-EREBP	CL6392.Contig3_All	8.18636	NA	NA	NA
20_18	CL8716.Contig2_All	AP2-EREBP	Unigene18541_All	8.14743	NA	NA	NA
20_18	CL8716.Contig2_All	AP2-EREBP	CL7193.Contig6_All	8.12686	NA	NA	NA
20_18	CL8716.Contig2_All	AP2-EREBP	CL10.Contig16_All	8.1131	NA	NA	NA
20_18	CL8716.Contig2_All	AP2-EREBP	CL2783.Contig67_All	8.09815	NA	NA	NA
20_18	CL8716.Contig2_All	AP2-EREBP	CL11397.Contig2_All	8.08067	NA	NA	NA
20_18	CL8716.Contig2_All	AP2-EREBP	Unigene14280_All	8.07953	GO:0005787~signal peptidase complex	NA	GO:0006465~signal peptide processing
20_18	CL8716.Contig2_All	AP2-EREBP	CL4384.Contig5_All	8.06121	NA	NA	NA
20_18	CL8716.Contig2_All	AP2-EREBP	Unigene66500_All	8.01134	GO:0005874~microtubule	NA	NA
20_18	CL617.Contig38_All	MYB-related;MYB	CL5124.Contig4_All	10.982	NA	NA	NA
20_18	CL617.Contig38_All	MYB-related;MYB	CL14752.Contig2_All	10.9287	NA	NA	NA
20_18	CL617.Contig38_All	MYB-related;MYB	CL11738.Contig3_All	9.36891	GO:0005874~microtubule	NA	NA
20_18	CL617.Contig38_All	MYB-related;MYB	Unigene38714_All	8.86959	NA	NA	NA
20_18	CL617.Contig38_All	MYB-related;MYB	Unigene2681_All	8.82666	NA	GO:0005525~GTP binding	NA
20_18	CL617.Contig38_All	MYB-related;MYB	CL4432.Contig11_All	8.82512	NA	NA	NA
20_18	CL617.Contig38_All	MYB-related;MYB	CL6193.Contig4_All	8.78863	GO:0008278~cohesin complex	GO:0046982~protein heterodimerization activity	GO:0007064~mitotic sister chromatid cohesion
20_18	CL617.Contig38_All	MYB-related;MYB	CL3776.Contig11_All	8.66256	NA	NA	NA
20_18	CL617.Contig38_All	MYB-related;MYB	CL7107.Contig4_All	8.65603	GO:0000786~nucleosome	GO:0046982~protein heterodimerization activity	NA
20_18	CL617.Contig38_All	MYB-related;MYB	CL3776.Contig1_All	8.59894	NA	NA	NA
20_18	CL617.Contig38_All	MYB-related;MYB	Unigene11185_All	8.51979	NA	GO:0004565~beta-galactosidase activity	NA
20_18	CL617.Contig38_All	MYB-related;MYB	CL5691.Contig13_All	8.42135	NA	NA	NA
20_18	CL617.Contig38_All	MYB-related;MYB	CL9698.Contig1_All	8.16611	NA	NA	NA
20_18	CL630.Contig1_All	PBF-2-like	CL13100.Contig1_All	8.59303	NA	NA	NA
20_18	CL630.Contig1_All	PBF-2-like	CL5473.Contig4_All	8.38616	NA	NA	NA
20_18	Unigene16609_All	Alfin-like	Unigene27766_All	8.49498	NA	NA	NA
20_18	Unigene16609_All	Alfin-like	CL10599.Contig1_All	8.38243	GO:0030008~TRAPP complex	NA	NA
20_18	Unigene16609_All	Alfin-like	Unigene17761_All	8.18373	NA	NA	NA
20_18	Unigene16609_All	Alfin-like	Unigene6364_All	8.11098	NA	NA	NA
20_15	Unigene12106_All	MYB-related;MYB	CL6919.Contig6_All	8.42901	NA	NA	NA
20_15	Unigene12106_All	MYB-related;MYB	Unigene31711_All	8.33376	NA	NA	NA
20_15	Unigene12106_All	MYB-related;MYB	CL4365.Contig6_All	8.03221	NA	NA	NA
20_15	Unigene26517_All	MYB-related;MYB	Unigene14962_All	13.2515	NA	NA	NA
20_15	Unigene26517_All	MYB-related;MYB	Unigene66921_All	11.5654	NA	NA	NA
20_15	Unigene26517_All	MYB-related;MYB	Unigene7965_All	10.84	NA	NA	NA
20_15	Unigene26517_All	MYB-related;MYB	CL5453.Contig3_All	10.4506	NA	NA	NA
20_15	Unigene26517_All	MYB-related;MYB	Unigene12070_All	9.09251	NA	NA	NA
20_15	Unigene26517_All	MYB-related;MYB	Unigene60075_All	8.71583	NA	NA	NA
20_15	Unigene26517_All	MYB-related;MYB	Unigene367_All	8.68891	NA	NA	NA
20_15	Unigene26517_All	MYB-related;MYB	CL2333.Contig12_All	8.64486	NA	NA	NA
20_15	CL2272.Contig8_All	MYB;G2-like	Unigene47839_All	12.9718	NA	NA	NA
20_15	CL2272.Contig8_All	MYB;G2-like	CL727.Contig7_All	12.5886	NA	NA	NA
20_15	CL2272.Contig8_All	MYB;G2-like	CL6459.Contig1_All	11.6763	GO:0009535~chloroplast thylakoid membrane	NA	NA
20_15	CL2272.Contig8_All	MYB;G2-like	CL6076.Contig4_All	11.3218	NA	NA	NA
20_15	CL2272.Contig8_All	MYB;G2-like	Unigene72581_All	10.7224	NA	NA	NA
20_15	CL2272.Contig8_All	MYB;G2-like	Unigene32280_All	10.7204	NA	NA	NA
20_15	CL2272.Contig8_All	MYB;G2-like	CL5311.Contig7_All	10.7089	NA	NA	NA
20_15	CL2272.Contig8_All	MYB;G2-like	Unigene61281_All	10.5873	NA	NA	NA
20_15	CL2272.Contig8_All	MYB;G2-like	CL15569.Contig9_All	10.575	NA	NA	NA
20_15	CL2272.Contig8_All	MYB;G2-like	Unigene12853_All	10.5311	NA	NA	NA
20_15	CL2272.Contig8_All	MYB;G2-like	CL13940.Contig1_All	10.5149	NA	NA	NA
20_15	CL2272.Contig8_All	MYB;G2-like	CL2346.Contig5_All	9.4421	NA	NA	NA
20_15	CL2272.Contig8_All	MYB;G2-like	Unigene19988_All	9.15118	NA	NA	NA
20_15	CL2272.Contig8_All	MYB;G2-like	CL14571.Contig1_All	9.0956	NA	NA	NA
20_15	CL2272.Contig8_All	MYB;G2-like	CL14760.Contig1_All	9.04252	NA	NA	NA
20_15	CL2272.Contig8_All	MYB;G2-like	Unigene66697_All	8.81513	NA	NA	NA
20_15	CL2272.Contig8_All	MYB;G2-like	Unigene39331_All	8.78626	NA	NA	NA
20_15	CL2272.Contig8_All	MYB;G2-like	CL13208.Contig1_All	8.76995	NA	NA	NA
20_15	CL2272.Contig8_All	MYB;G2-like	CL4481.Contig21_All	8.7327	NA	NA	NA
20_15	CL2272.Contig8_All	MYB;G2-like	Unigene33746_All	8.51914	NA	NA	NA
20_15	CL2272.Contig8_All	MYB;G2-like	CL7927.Contig1_All	8.37838	NA	NA	NA
20_15	CL2272.Contig8_All	MYB;G2-like	Unigene15187_All	8.33497	NA	NA	NA
20_15	CL2272.Contig8_All	MYB;G2-like	CL3247.Contig8_All	8.29594	NA	NA	NA
20_15	CL2272.Contig8_All	MYB;G2-like	CL8808.Contig1_All	8.28855	NA	NA	NA
20_15	CL2272.Contig8_All	MYB;G2-like	CL11745.Contig2_All	8.10958	NA	NA	NA
20_15	CL2272.Contig8_All	MYB;G2-like	CL11664.Contig2_All	8.03152	NA	NA	NA
20_15	CL2272.Contig8_All	MYB;G2-like	Unigene12070_All	8.02008	NA	NA	NA
20_15	Unigene1994_All	SBP	CL3485.Contig30_All	12.2722	NA	NA	NA
20_15	Unigene1994_All	SBP	CL14571.Contig2_All	9.19854	NA	NA	NA
20_15	Unigene1994_All	SBP	CL12030.Contig2_All	8.70103	NA	NA	NA
20_15	CL10760.Contig2_All	NAC	CL12176.Contig1_All	14.7871	NA	NA	NA
20_15	CL10760.Contig2_All	NAC	Unigene33694_All	12.5081	NA	NA	NA
20_15	CL10760.Contig2_All	NAC	CL3271.Contig5_All	11.9027	NA	NA	NA
20_15	CL10760.Contig2_All	NAC	CL10317.Contig3_All	11.663	NA	NA	NA
20_15	CL10760.Contig2_All	NAC	Unigene35855_All	11.3124	NA	NA	NA
20_15	CL10760.Contig2_All	NAC	Unigene61300_All	10.7854	NA	NA	NA
20_15	CL10760.Contig2_All	NAC	CL8917.Contig5_All	10.6763	NA	NA	NA
20_15	CL10760.Contig2_All	NAC	Unigene15621_All	10.6062	NA	NA	NA
20_15	CL10760.Contig2_All	NAC	CL3842.Contig2_All	10.4806	NA	NA	NA
20_15	CL10760.Contig2_All	NAC	CL1825.Contig7_All	10.2741	NA	NA	NA
20_15	CL10760.Contig2_All	NAC	Unigene2219_All	10.181	NA	GO:0003682~chromatin binding	NA
20_15	CL10760.Contig2_All	NAC	CL6033.Contig16_All	10.0844	NA	NA	NA
20_15	CL10760.Contig2_All	NAC	CL2412.Contig21_All	9.90354	NA	NA	NA
20_15	CL10760.Contig2_All	NAC	CL7927.Contig6_All	9.61302	NA	NA	NA
20_15	CL10760.Contig2_All	NAC	CL1061.Contig22_All	9.56765	NA	NA	NA
20_15	CL10760.Contig2_All	NAC	CL3787.Contig1_All	9.53071	NA	NA	NA
20_15	CL10760.Contig2_All	NAC	CL4178.Contig1_All	9.30426	NA	NA	NA
20_15	CL10760.Contig2_All	NAC	Unigene41150_All	9.29715	NA	NA	NA
20_15	CL10760.Contig2_All	NAC	CL6040.Contig5_All	9.21682	NA	NA	NA
20_15	CL10760.Contig2_All	NAC	Unigene76213_All	8.86269	NA	GO:0003682~chromatin binding	NA
20_15	CL10760.Contig2_All	NAC	Unigene11840_All	8.7832	NA	NA	NA
20_15	CL10760.Contig2_All	NAC	CL8999.Contig2_All	8.60647	NA	NA	NA
20_15	CL10760.Contig2_All	NAC	CL3165.Contig10_All	8.57701	NA	NA	NA
20_15	CL10760.Contig2_All	NAC	CL1061.Contig23_All	8.56859	NA	NA	NA
20_15	CL10760.Contig2_All	NAC	CL13734.Contig4_All	8.56179	GO:0009522~photosystem I	NA	NA
20_15	CL10760.Contig2_All	NAC	Unigene20169_All	8.52574	NA	NA	NA
20_15	CL10760.Contig2_All	NAC	Unigene54589_All	8.45255	GO:0009522~photosystem I;GO:0009535~chloroplast thylakoid membrane;GO:0009523~photosystem II	GO:0016168~chlorophyll binding	GO:0009765~photosynthesis, light harvesting
20_15	CL10760.Contig2_All	NAC	CL446.Contig4_All	8.43735	NA	NA	NA
20_15	CL10760.Contig2_All	NAC	CL1061.Contig12_All	8.42498	NA	NA	NA
20_15	CL10760.Contig2_All	NAC	CL15301.Contig5_All	8.4095	NA	NA	NA
20_15	CL10760.Contig2_All	NAC	Unigene47868_All	8.35336	NA	NA	NA
20_15	CL10760.Contig2_All	NAC	Unigene21279_All	8.2034	NA	NA	NA
20_15	CL10760.Contig2_All	NAC	CL9736.Contig1_All	8.12435	NA	NA	NA
20_15	CL2469.Contig14_All	NOZZLE	CL5894.Contig5_All	11.7963	NA	NA	NA
20_15	CL2469.Contig14_All	NOZZLE	CL6884.Contig4_All	11.5411	NA	NA	NA
20_15	CL2469.Contig14_All	NOZZLE	Unigene72562_All	10.6398	NA	NA	NA
20_15	CL2469.Contig14_All	NOZZLE	Unigene22109_All	10.5166	NA	NA	NA
20_15	CL2469.Contig14_All	NOZZLE	CL10850.Contig2_All	10.3761	NA	NA	NA
20_15	CL2469.Contig14_All	NOZZLE	CL4282.Contig2_All	10.3669	NA	NA	NA
20_15	CL2469.Contig14_All	NOZZLE	CL7625.Contig2_All	10.0812	NA	NA	NA
20_15	CL2469.Contig14_All	NOZZLE	CL4282.Contig3_All	10.0724	NA	NA	NA
20_15	CL2469.Contig14_All	NOZZLE	Unigene67008_All	9.80652	NA	NA	NA
20_15	CL2469.Contig14_All	NOZZLE	Unigene85549_All	9.80033	NA	NA	NA
20_15	CL2469.Contig14_All	NOZZLE	Unigene53933_All	9.29126	NA	NA	NA
20_15	CL2469.Contig14_All	NOZZLE	CL8917.Contig3_All	9.10789	NA	NA	NA
20_15	CL2469.Contig14_All	NOZZLE	CL6341.Contig2_All	8.64639	NA	NA	NA
20_15	CL2469.Contig14_All	NOZZLE	CL6350.Contig6_All	8.40341	NA	GO:0016984~ribulose-bisphosphate carboxylase activity	GO:0009853~photorespiration
20_15	CL2469.Contig14_All	NOZZLE	Unigene49580_All	8.35718	NA	NA	NA
20_15	CL2469.Contig14_All	NOZZLE	CL15673.Contig2_All	8.27634	NA	NA	NA
20_15	CL2469.Contig14_All	NOZZLE	Unigene1311_All	8.25594	NA	NA	NA
20_15	CL2469.Contig14_All	NOZZLE	Unigene33827_All	8.16499	NA	NA	NA
20_15	CL2469.Contig14_All	NOZZLE	Unigene66970_All	8.00453	NA	NA	NA
20_15	CL1096.Contig23_All	MYB-related;MYB	CL6592.Contig3_All	9.14422	NA	NA	NA
20_15	CL1096.Contig23_All	MYB-related;MYB	Unigene35855_All	9.0698	NA	NA	NA
20_15	CL1096.Contig23_All	MYB-related;MYB	CL6640.Contig4_All	8.85636	NA	NA	NA
20_15	CL1096.Contig23_All	MYB-related;MYB	CL1061.Contig22_All	8.64288	NA	NA	NA
20_15	CL1096.Contig23_All	MYB-related;MYB	CL3842.Contig2_All	8.41911	NA	NA	NA
20_15	CL1096.Contig23_All	MYB-related;MYB	CL1009.Contig28_All	8.3439	NA	NA	NA
20_15	CL14831.Contig1_All	C3H	CL9366.Contig1_All	14.9119	NA	NA	NA
20_15	CL14831.Contig1_All	C3H	CL4938.Contig5_All	10.7941	NA	NA	NA
20_15	CL14831.Contig1_All	C3H	Unigene17919_All	10.5694	NA	NA	NA
20_15	CL14831.Contig1_All	C3H	Unigene20371_All	10.2479	NA	NA	NA
20_15	CL14831.Contig1_All	C3H	CL4178.Contig2_All	10.1713	NA	NA	NA
20_15	CL14831.Contig1_All	C3H	CL11745.Contig2_All	9.99106	NA	NA	NA
20_15	CL14831.Contig1_All	C3H	CL9366.Contig4_All	9.68478	NA	NA	NA
20_15	CL14831.Contig1_All	C3H	CL6878.Contig6_All	9.65858	NA	NA	NA
20_15	CL14831.Contig1_All	C3H	Unigene47839_All	9.63114	NA	NA	NA
20_15	CL14831.Contig1_All	C3H	CL5520.Contig8_All	9.57771	NA	NA	NA
20_15	CL14831.Contig1_All	C3H	CL799.Contig27_All	9.52029	NA	NA	NA
20_15	CL14831.Contig1_All	C3H	CL1610.Contig2_All	9.32338	NA	NA	NA
20_15	CL14831.Contig1_All	C3H	CL15679.Contig19_All	9.23308	NA	NA	NA
20_15	CL14831.Contig1_All	C3H	CL228.Contig2_All	9.21909	NA	NA	NA
20_15	CL14831.Contig1_All	C3H	Unigene38618_All	9.13638	NA	NA	NA
20_15	CL14831.Contig1_All	C3H	CL1945.Contig1_All	9.09918	NA	GO:0008251~tRNA-specific adenosine deaminase activity	GO:0002100~tRNA wobble adenosine to inosine editing
20_15	CL14831.Contig1_All	C3H	Unigene5553_All	9.09151	NA	NA	NA
20_15	CL14831.Contig1_All	C3H	CL727.Contig7_All	9.08862	NA	NA	NA
20_15	CL14831.Contig1_All	C3H	Unigene66716_All	8.988	NA	NA	NA
20_15	CL14831.Contig1_All	C3H	CL8127.Contig5_All	8.79705	NA	NA	NA
20_15	CL14831.Contig1_All	C3H	CL3015.Contig23_All	8.62804	NA	NA	NA
20_15	CL14831.Contig1_All	C3H	CL5424.Contig24_All	8.52361	NA	NA	NA
20_15	CL14831.Contig1_All	C3H	Unigene33191_All	8.50306	NA	NA	NA
20_15	CL14831.Contig1_All	C3H	Unigene15470_All	8.49989	NA	NA	NA
20_15	CL14831.Contig1_All	C3H	CL7848.Contig3_All	8.49274	NA	NA	NA
20_15	CL14831.Contig1_All	C3H	Unigene72581_All	8.4042	NA	NA	NA
20_15	CL14831.Contig1_All	C3H	CL2346.Contig5_All	8.23219	NA	NA	NA
20_15	CL14831.Contig1_All	C3H	Unigene71823_All	8.20544	NA	NA	NA
20_15	CL14831.Contig1_All	C3H	Unigene39390_All	8.14197	NA	NA	NA
20_15	CL14831.Contig1_All	C3H	CL7927.Contig1_All	8.0807	NA	NA	NA
20_15	CL14831.Contig1_All	C3H	CL7594.Contig10_All	8.0258	NA	NA	NA
20_15	CL14831.Contig1_All	C3H	CL1759.Contig13_All	8.02339	NA	NA	NA
20_15	CL8978.Contig2_All	HSF	CL727.Contig26_All	13.8863	NA	NA	NA
20_15	CL8978.Contig2_All	HSF	CL1864.Contig15_All	13.4225	NA	NA	NA
20_15	CL8978.Contig2_All	HSF	CL13083.Contig1_All	13.3963	NA	NA	NA
20_15	CL8978.Contig2_All	HSF	Unigene50280_All	11.9268	NA	NA	NA
20_15	CL8978.Contig2_All	HSF	Unigene17322_All	11.3994	NA	NA	NA
20_15	CL8978.Contig2_All	HSF	CL260.Contig11_All	11.1351	NA	NA	NA
20_15	CL8978.Contig2_All	HSF	Unigene83124_All	11.0725	NA	NA	NA
20_15	CL8978.Contig2_All	HSF	CL4552.Contig2_All	10.9666	GO:0009522~photosystem I;GO:0009535~chloroplast thylakoid membrane;GO:0009523~photosystem II	GO:0016168~chlorophyll binding	GO:0009765~photosynthesis, light harvesting
20_15	CL8978.Contig2_All	HSF	CL968.Contig33_All	10.2952	NA	NA	NA
20_15	CL8978.Contig2_All	HSF	CL4327.Contig21_All	9.8733	NA	NA	NA
20_15	CL8978.Contig2_All	HSF	CL15898.Contig1_All	9.85145	NA	NA	NA
20_15	CL8978.Contig2_All	HSF	CL15694.Contig2_All	9.25774	NA	NA	NA
20_15	CL8978.Contig2_All	HSF	CL6670.Contig7_All	9.02626	NA	NA	NA
20_15	CL8978.Contig2_All	HSF	CL12510.Contig5_All	8.86624	NA	NA	NA
20_15	CL8978.Contig2_All	HSF	CL983.Contig6_All	8.84526	NA	NA	NA
20_15	CL8978.Contig2_All	HSF	CL5124.Contig5_All	8.64874	NA	NA	NA
20_15	CL8978.Contig2_All	HSF	CL1641.Contig2_All	8.50021	NA	NA	NA
20_15	CL8978.Contig2_All	HSF	CL8337.Contig2_All	8.44015	NA	NA	NA
20_15	CL8978.Contig2_All	HSF	Unigene55804_All	8.42798	GO:0009535~chloroplast thylakoid membrane	NA	NA
20_15	CL8978.Contig2_All	HSF	Unigene10951_All	8.3985	NA	NA	NA
20_15	CL8978.Contig2_All	HSF	CL14913.Contig11_All	8.22955	NA	NA	NA
20_15	CL8978.Contig2_All	HSF	Unigene6945_All	8.16051	NA	NA	NA
20_15	CL8978.Contig2_All	HSF	CL8914.Contig8_All	8.11638	NA	GO:0005267~potassium channel activity	NA
20_15	CL8978.Contig2_All	HSF	CL7381.Contig1_All	8.08951	NA	NA	NA
20_15	CL8978.Contig2_All	HSF	Unigene33827_All	8.03553	NA	NA	NA
20_15	CL11557.Contig3_All	MYB-related;MYB	Unigene39390_All	11.4198	NA	NA	NA
20_15	CL11557.Contig3_All	MYB-related;MYB	Unigene71705_All	10.7828	NA	NA	NA
20_15	CL11557.Contig3_All	MYB-related;MYB	Unigene61697_All	10.3635	NA	NA	NA
20_15	CL11557.Contig3_All	MYB-related;MYB	CL4431.Contig11_All	9.89411	NA	NA	NA
20_15	CL11557.Contig3_All	MYB-related;MYB	CL3772.Contig9_All	9.43108	NA	NA	NA
20_15	CL11557.Contig3_All	MYB-related;MYB	CL15374.Contig2_All	9.42096	NA	NA	NA
20_15	CL11557.Contig3_All	MYB-related;MYB	CL3015.Contig23_All	8.88915	NA	NA	NA
20_15	CL11557.Contig3_All	MYB-related;MYB	Unigene1495_All	8.80555	NA	NA	NA
20_15	CL11557.Contig3_All	MYB-related;MYB	CL5780.Contig2_All	8.54417	NA	NA	NA
20_15	CL11557.Contig3_All	MYB-related;MYB	CL7848.Contig3_All	8.32006	NA	NA	NA
20_15	CL11557.Contig3_All	MYB-related;MYB	Unigene38618_All	8.08699	NA	NA	NA
20_15	CL11557.Contig3_All	MYB-related;MYB	CL9366.Contig1_All	8.02229	NA	NA	NA
20_15	CL14498.Contig2_All	AP2-EREBP	Unigene31066_All	14.4766	NA	NA	NA
20_15	CL14498.Contig2_All	AP2-EREBP	Unigene66869_All	12.0191	NA	NA	NA
20_15	CL14498.Contig2_All	AP2-EREBP	CL6424.Contig6_All	11.9791	NA	NA	NA
20_15	CL14498.Contig2_All	AP2-EREBP	CL10171.Contig18_All	11.4283	NA	NA	NA
20_15	CL14498.Contig2_All	AP2-EREBP	Unigene19158_All	11.02	GO:0005777~peroxisome	NA	NA
20_15	CL14498.Contig2_All	AP2-EREBP	CL6154.Contig38_All	10.4225	NA	NA	NA
20_15	CL14498.Contig2_All	AP2-EREBP	CL13952.Contig4_All	9.92956	NA	NA	NA
20_15	CL14498.Contig2_All	AP2-EREBP	Unigene45041_All	9.80246	NA	NA	NA
20_15	CL14498.Contig2_All	AP2-EREBP	CL4821.Contig1_All	9.49036	NA	NA	NA
20_15	CL14498.Contig2_All	AP2-EREBP	Unigene49580_All	9.39569	NA	NA	NA
20_15	CL14498.Contig2_All	AP2-EREBP	CL2747.Contig15_All	9.02998	NA	NA	NA
20_15	CL14498.Contig2_All	AP2-EREBP	CL2747.Contig21_All	8.95917	NA	NA	NA
20_15	CL14498.Contig2_All	AP2-EREBP	CL6590.Contig8_All	8.87659	NA	NA	NA
20_15	CL14498.Contig2_All	AP2-EREBP	CL583.Contig8_All	8.7133	NA	NA	NA
20_15	CL14498.Contig2_All	AP2-EREBP	CL3787.Contig1_All	8.54422	NA	NA	NA
20_15	CL14498.Contig2_All	AP2-EREBP	CL2249.Contig13_All	8.12184	NA	NA	NA
20_15	CL14498.Contig2_All	AP2-EREBP	Unigene50243_All	8.07244	NA	NA	NA
20_15	Unigene43503_All	MYB-related;MYB	CL4390.Contig11_All	12.9553	NA	GO:0005267~potassium channel activity	NA
20_15	Unigene43503_All	MYB-related;MYB	CL8914.Contig1_All	12.9072	NA	GO:0005267~potassium channel activity	NA
20_15	Unigene43503_All	MYB-related;MYB	CL8914.Contig8_All	11.2165	NA	GO:0005267~potassium channel activity	NA
20_15	Unigene43503_All	MYB-related;MYB	Unigene33827_All	11.2073	NA	NA	NA
20_15	Unigene43503_All	MYB-related;MYB	CL9217.Contig4_All	10.1735	NA	NA	NA
20_15	Unigene43503_All	MYB-related;MYB	CL495.Contig3_All	8.60119	NA	NA	NA
20_15	Unigene43503_All	MYB-related;MYB	CL15898.Contig1_All	8.03542	NA	NA	NA
20_15	Unigene23686_All	Trihelix	Unigene1621_All	9.82764	NA	NA	NA
20_15	Unigene23686_All	Trihelix	CL2084.Contig2_All	8.90763	NA	NA	NA
20_15	Unigene23686_All	Trihelix	Unigene71705_All	8.82477	NA	NA	NA
20_15	Unigene23686_All	Trihelix	Unigene27426_All	8.80586	NA	NA	NA
20_15	Unigene23686_All	Trihelix	CL65.Contig21_All	8.65555	NA	NA	NA
20_15	Unigene23686_All	Trihelix	CL15374.Contig2_All	8.37727	NA	NA	NA
20_15	Unigene23686_All	Trihelix	CL6643.Contig2_All	8.24234	NA	NA	NA
20_15	CL1177.Contig19_All	MYB-related;MYB	Unigene60359_All	10.3172	NA	NA	NA
20_15	CL1177.Contig19_All	MYB-related;MYB	Unigene60353_All	9.29495	NA	NA	NA
20_15	CL1177.Contig19_All	MYB-related;MYB	CL2681.Contig8_All	9.19885	NA	NA	NA
20_15	CL1177.Contig19_All	MYB-related;MYB	CL11009.Contig3_All	8.97999	NA	NA	NA
20_15	CL1177.Contig19_All	MYB-related;MYB	CL5762.Contig6_All	8.42587	NA	NA	NA
20_15	CL1177.Contig19_All	MYB-related;MYB	CL256.Contig20_All	8.38489	NA	NA	NA
20_15	CL1177.Contig19_All	MYB-related;MYB	CL11553.Contig2_All	8.20744	NA	NA	NA
20_15	CL1177.Contig19_All	MYB-related;MYB	Unigene31711_All	8.16879	NA	NA	NA
20_15	CL1177.Contig19_All	MYB-related;MYB	CL4365.Contig6_All	8.15713	NA	NA	NA
20_15	CL1369.Contig5_All	ABI3VP1	CL8808.Contig1_All	10.745	NA	NA	NA
20_15	CL1369.Contig5_All	ABI3VP1	CL1945.Contig5_All	9.33382	NA	GO:0008251~tRNA-specific adenosine deaminase activity	GO:0002100~tRNA wobble adenosine to inosine editing
20_15	CL1369.Contig5_All	ABI3VP1	CL1945.Contig1_All	9.01805	NA	GO:0008251~tRNA-specific adenosine deaminase activity	GO:0002100~tRNA wobble adenosine to inosine editing
20_15	CL1369.Contig5_All	ABI3VP1	Unigene15187_All	8.52528	NA	NA	NA
20_15	CL1369.Contig5_All	ABI3VP1	CL6076.Contig4_All	8.0159	NA	NA	NA
20_15	CL1369.Contig5_All	ABI3VP1	Unigene65611_All	8.00083	NA	NA	NA
20_15	CL3276.Contig3_All	GRAS	CL3862.Contig6_All	11.5004	NA	NA	NA
20_15	CL3276.Contig3_All	GRAS	CL6979.Contig3_All	11.0563	NA	NA	NA
20_15	CL3276.Contig3_All	GRAS	Unigene9406_All	10.8732	NA	NA	NA
20_15	CL3276.Contig3_All	GRAS	CL3806.Contig21_All	9.60466	NA	NA	NA
20_15	CL3276.Contig3_All	GRAS	CL5116.Contig8_All	9.48481	NA	NA	NA
20_15	CL3276.Contig3_All	GRAS	Unigene66338_All	9.33511	NA	NA	NA
20_15	CL3276.Contig3_All	GRAS	CL2843.Contig5_All	8.47126	NA	NA	NA
20_15	CL3276.Contig3_All	GRAS	CL8271.Contig1_All	8.47067	NA	NA	NA
20_15	CL3276.Contig3_All	GRAS	CL12969.Contig3_All	8.46977	NA	NA	NA
20_15	CL3276.Contig3_All	GRAS	CL1786.Contig12_All	8.35583	NA	NA	NA
20_15	CL3276.Contig3_All	GRAS	CL8377.Contig4_All	8.30215	NA	NA	NA
20_15	CL3276.Contig3_All	GRAS	CL4554.Contig4_All	8.13199	NA	NA	NA
20_15	CL3276.Contig3_All	GRAS	CL5867.Contig5_All	8.10752	NA	NA	NA
20_15	CL7288.Contig9_All	MYB;G2-like	CL228.Contig2_All	10.0707	NA	NA	NA
20_15	CL7288.Contig9_All	MYB;G2-like	CL4431.Contig11_All	10.0575	NA	NA	NA
20_15	CL7288.Contig9_All	MYB;G2-like	CL9366.Contig1_All	9.99128	NA	NA	NA
20_15	CL7288.Contig9_All	MYB;G2-like	CL5520.Contig8_All	9.53722	NA	NA	NA
20_15	CL7288.Contig9_All	MYB;G2-like	CL7848.Contig3_All	8.99649	NA	NA	NA
20_15	CL7288.Contig9_All	MYB;G2-like	Unigene28977_All	8.99362	NA	NA	NA
20_15	CL7288.Contig9_All	MYB;G2-like	Unigene17919_All	8.9707	NA	NA	NA
20_15	CL7288.Contig9_All	MYB;G2-like	Unigene1621_All	8.88709	NA	NA	NA
20_15	CL7288.Contig9_All	MYB;G2-like	CL15679.Contig19_All	8.61203	NA	NA	NA
20_15	CL7288.Contig9_All	MYB;G2-like	Unigene61697_All	8.31102	NA	NA	NA
20_15	CL7288.Contig9_All	MYB;G2-like	CL14913.Contig2_All	8.11057	NA	NA	NA
20_15	Unigene30142_All	MADS	Unigene29596_All	10.69	NA	NA	GO:0009735~response to cytokinin;GO:0010193~response to ozone
20_15	Unigene30142_All	MADS	CL7772.Contig3_All	10.2851	NA	NA	NA
20_15	Unigene30142_All	MADS	CL495.Contig3_All	9.17634	NA	NA	NA
20_15	Unigene30142_All	MADS	CL8914.Contig12_All	9.15024	NA	GO:0005267~potassium channel activity	NA
20_15	CL4967.Contig15_All	TAZ	Unigene72590_All	13.3952	NA	NA	NA
20_15	CL4967.Contig15_All	TAZ	CL15849.Contig4_All	12.8826	NA	NA	NA
20_15	CL4967.Contig15_All	TAZ	CL2311.Contig14_All	12.7298	NA	NA	NA
20_15	CL4967.Contig15_All	TAZ	Unigene55708_All	10.4572	NA	NA	NA
20_15	CL4967.Contig15_All	TAZ	CL9488.Contig2_All	10.1728	NA	NA	NA
20_15	CL4967.Contig15_All	TAZ	CL13481.Contig1_All	10.1457	NA	NA	NA
20_15	CL4967.Contig15_All	TAZ	Unigene24775_All	9.43205	NA	NA	NA
20_15	CL4967.Contig15_All	TAZ	CL5843.Contig13_All	9.25584	NA	NA	NA
20_15	CL4967.Contig15_All	TAZ	CL12757.Contig1_All	9.1411	NA	NA	NA
20_15	CL4967.Contig15_All	TAZ	CL427.Contig38_All	8.79758	NA	NA	NA
20_15	CL4967.Contig15_All	TAZ	Unigene30619_All	8.70818	NA	NA	NA
20_15	CL4967.Contig15_All	TAZ	CL4138.Contig23_All	8.54653	NA	NA	NA
20_15	CL4967.Contig15_All	TAZ	Unigene22395_All	8.53326	NA	NA	NA
20_15	CL4967.Contig15_All	TAZ	CL6759.Contig5_All	8.43923	NA	NA	NA
20_15	CL4967.Contig15_All	TAZ	CL6040.Contig9_All	8.33882	NA	NA	NA
20_15	CL4967.Contig15_All	TAZ	CL427.Contig30_All	8.32152	NA	NA	NA
20_15	CL4967.Contig15_All	TAZ	CL6605.Contig4_All	8.31478	NA	NA	NA
20_15	CL4967.Contig15_All	TAZ	CL8917.Contig8_All	8.23913	NA	NA	NA
20_15	CL4967.Contig15_All	TAZ	CL4481.Contig21_All	8.06626	NA	NA	NA
20_15	CL4967.Contig15_All	TAZ	CL15307.Contig1_All	8.04146	NA	NA	NA
20_15	CL2735.Contig2_All	LOB	Unigene45041_All	15.4609	NA	NA	NA
20_15	CL2735.Contig2_All	LOB	CL2747.Contig21_All	14.2661	NA	NA	NA
20_15	CL2735.Contig2_All	LOB	CL583.Contig8_All	13.0629	NA	NA	NA
20_15	CL2735.Contig2_All	LOB	Unigene31066_All	12.1391	NA	NA	NA
20_15	CL2735.Contig2_All	LOB	Unigene50243_All	11.9543	NA	NA	NA
20_15	CL2735.Contig2_All	LOB	Unigene19385_All	11.9414	NA	NA	NA
20_15	CL2735.Contig2_All	LOB	CL12911.Contig3_All	11.879	NA	NA	NA
20_15	CL2735.Contig2_All	LOB	Unigene22395_All	11.8753	NA	NA	NA
20_15	CL2735.Contig2_All	LOB	CL14747.Contig27_All	11.5522	NA	NA	NA
20_15	CL2735.Contig2_All	LOB	Unigene55984_All	11.4921	NA	NA	NA
20_15	CL2735.Contig2_All	LOB	CL1053.Contig12_All	11.0509	NA	NA	NA
20_15	CL2735.Contig2_All	LOB	Unigene11792_All	10.8756	NA	NA	NA
20_15	CL2735.Contig2_All	LOB	Unigene20158_All	10.8498	NA	NA	NA
20_15	CL2735.Contig2_All	LOB	CL2249.Contig13_All	10.3906	NA	NA	NA
20_15	CL2735.Contig2_All	LOB	CL15398.Contig7_All	10.2954	NA	NA	NA
20_15	CL2735.Contig2_All	LOB	Unigene66869_All	10.0765	NA	NA	NA
20_15	CL2735.Contig2_All	LOB	CL2565.Contig4_All	9.85665	NA	NA	NA
20_15	CL2735.Contig2_All	LOB	CL2747.Contig15_All	9.57871	NA	NA	NA
20_15	CL2735.Contig2_All	LOB	Unigene19158_All	9.40597	GO:0005777~peroxisome	NA	NA
20_15	CL2735.Contig2_All	LOB	CL6424.Contig6_All	9.35707	NA	NA	NA
20_15	CL2735.Contig2_All	LOB	CL10171.Contig18_All	9.29069	NA	NA	NA
20_15	CL2735.Contig2_All	LOB	Unigene2888_All	8.87583	NA	NA	NA
20_15	CL2735.Contig2_All	LOB	Unigene49116_All	8.77267	NA	NA	NA
20_15	CL2735.Contig2_All	LOB	CL4821.Contig1_All	8.77191	NA	NA	NA
20_15	CL2735.Contig2_All	LOB	CL9269.Contig5_All	8.60137	NA	NA	NA
20_15	CL2735.Contig2_All	LOB	CL12800.Contig1_All	8.53235	NA	NA	NA
20_15	CL2735.Contig2_All	LOB	CL6759.Contig5_All	8.39822	NA	NA	NA
20_15	Unigene23705_All	PLATZ	CL14828.Contig1_All	13.5259	NA	NA	NA
20_15	Unigene23705_All	PLATZ	Unigene61518_All	13.0193	NA	NA	NA
20_15	Unigene23705_All	PLATZ	CL1205.Contig1_All	12.9328	NA	NA	NA
20_15	Unigene23705_All	PLATZ	CL13660.Contig2_All	11.4806	NA	NA	NA
20_15	Unigene23705_All	PLATZ	CL446.Contig4_All	10.742	NA	NA	NA
20_15	Unigene23705_All	PLATZ	CL446.Contig1_All	10.4917	NA	NA	NA
20_15	Unigene23705_All	PLATZ	Unigene26639_All	10.4022	NA	NA	NA
20_15	Unigene23705_All	PLATZ	CL3585.Contig4_All	10.2731	NA	NA	NA
20_15	Unigene23705_All	PLATZ	CL6200.Contig5_All	10.2487	NA	NA	NA
20_15	Unigene23705_All	PLATZ	CL7735.Contig10_All	10.0581	NA	NA	NA
20_15	Unigene23705_All	PLATZ	CL475.Contig57_All	9.89228	NA	NA	NA
20_15	Unigene23705_All	PLATZ	CL478.Contig34_All	9.65374	NA	NA	NA
20_15	Unigene23705_All	PLATZ	CL495.Contig3_All	9.64017	NA	NA	NA
20_15	Unigene23705_All	PLATZ	Unigene29284_All	9.63298	NA	NA	NA
20_15	Unigene23705_All	PLATZ	CL3650.Contig3_All	9.58761	NA	NA	NA
20_15	Unigene23705_All	PLATZ	CL9955.Contig1_All	9.57567	NA	NA	NA
20_15	Unigene23705_All	PLATZ	CL2742.Contig5_All	9.37604	NA	NA	NA
20_15	Unigene23705_All	PLATZ	Unigene44594_All	9.18746	NA	NA	NA
20_15	Unigene23705_All	PLATZ	CL727.Contig2_All	9.13906	NA	NA	NA
20_15	Unigene23705_All	PLATZ	CL7735.Contig25_All	8.98004	NA	NA	NA
20_15	Unigene23705_All	PLATZ	CL12854.Contig2_All	8.73919	NA	NA	NA
20_15	Unigene23705_All	PLATZ	CL1825.Contig7_All	8.69992	NA	NA	NA
20_15	Unigene23705_All	PLATZ	Unigene26948_All	8.58506	NA	NA	NA
20_15	Unigene23705_All	PLATZ	CL6687.Contig8_All	8.27426	NA	NA	NA
20_15	Unigene23705_All	PLATZ	CL9736.Contig4_All	8.22497	NA	NA	NA
20_15	Unigene23705_All	PLATZ	CL3621.Contig3_All	8.16305	NA	NA	NA
20_15	Unigene23705_All	PLATZ	CL1012.Contig9_All	8.1023	NA	GO:0004565~beta-galactosidase activity	NA
20_15	CL3382.Contig18_All	bHLH	Unigene60617_All	11.8071	NA	NA	NA
20_15	CL3382.Contig18_All	bHLH	CL5965.Contig4_All	9.75409	NA	NA	NA
20_15	CL3382.Contig18_All	bHLH	CL3772.Contig9_All	8.77119	NA	NA	NA
20_15	CL3382.Contig18_All	bHLH	CL4003.Contig2_All	8.01178	NA	NA	NA
20_15	Unigene29878_All	AP2-EREBP	CL5453.Contig5_All	10.5673	NA	NA	NA
20_15	Unigene29878_All	AP2-EREBP	CL3776.Contig13_All	10.521	NA	NA	NA
20_15	Unigene29878_All	AP2-EREBP	Unigene66783_All	9.61493	NA	NA	NA
20_15	Unigene29878_All	AP2-EREBP	CL799.Contig39_All	9.41988	NA	NA	NA
20_15	Unigene29878_All	AP2-EREBP	Unigene64709_All	8.34753	NA	NA	NA
20_15	Unigene29878_All	AP2-EREBP	Unigene25732_All	8.26242	NA	NA	NA
20_15	Unigene29878_All	AP2-EREBP	Unigene12070_All	8.22204	NA	NA	NA
20_15	Unigene29878_All	AP2-EREBP	CL5453.Contig3_All	8.09017	NA	NA	NA
20_15	CL6217.Contig2_All	WRKY	CL583.Contig8_All	13.2202	NA	NA	NA
20_15	CL6217.Contig2_All	WRKY	Unigene45041_All	11.8248	NA	NA	NA
20_15	CL6217.Contig2_All	WRKY	CL6424.Contig6_All	11.3879	NA	NA	NA
20_15	CL6217.Contig2_All	WRKY	CL2747.Contig21_All	11.3224	NA	NA	NA
20_15	CL6217.Contig2_All	WRKY	Unigene31066_All	11.2239	NA	NA	NA
20_15	CL6217.Contig2_All	WRKY	CL10171.Contig18_All	10.8041	NA	NA	NA
20_15	CL6217.Contig2_All	WRKY	Unigene55984_All	10.2455	NA	NA	NA
20_15	CL6217.Contig2_All	WRKY	CL4821.Contig1_All	9.34531	NA	NA	NA
20_15	CL6217.Contig2_All	WRKY	Unigene66869_All	9.19458	NA	NA	NA
20_15	CL6217.Contig2_All	WRKY	CL2747.Contig15_All	8.57485	NA	NA	NA
20_15	CL6217.Contig2_All	WRKY	CL6590.Contig8_All	8.49816	NA	NA	NA
20_15	CL6217.Contig2_All	WRKY	CL13952.Contig4_All	8.04665	NA	NA	NA
20_15	CL2272.Contig15_All	MYB;G2-like	CL7848.Contig3_All	14.447	NA	NA	NA
20_15	CL2272.Contig15_All	MYB;G2-like	Unigene72581_All	10.6874	NA	NA	NA
20_15	CL2272.Contig15_All	MYB;G2-like	CL5762.Contig6_All	10.5161	NA	NA	NA
20_15	CL2272.Contig15_All	MYB;G2-like	CL11664.Contig2_All	10.503	NA	NA	NA
20_15	CL2272.Contig15_All	MYB;G2-like	CL4178.Contig2_All	10.3553	NA	NA	NA
20_15	CL2272.Contig15_All	MYB;G2-like	Unigene61697_All	10.1463	NA	NA	NA
20_15	CL2272.Contig15_All	MYB;G2-like	CL10822.Contig3_All	10.1045	NA	NA	NA
20_15	CL2272.Contig15_All	MYB;G2-like	CL3015.Contig23_All	9.99861	NA	NA	NA
20_15	CL2272.Contig15_All	MYB;G2-like	CL13208.Contig1_All	9.86556	NA	NA	NA
20_15	CL2272.Contig15_All	MYB;G2-like	CL6350.Contig4_All	9.83927	NA	GO:0016984~ribulose-bisphosphate carboxylase activity	GO:0009853~photorespiration
20_15	CL2272.Contig15_All	MYB;G2-like	CL7927.Contig1_All	9.68031	NA	NA	NA
20_15	CL2272.Contig15_All	MYB;G2-like	CL11745.Contig2_All	9.58391	NA	NA	NA
20_15	CL2272.Contig15_All	MYB;G2-like	CL2346.Contig5_All	9.54224	NA	NA	NA
20_15	CL2272.Contig15_All	MYB;G2-like	CL6878.Contig6_All	9.42858	NA	NA	NA
20_15	CL2272.Contig15_All	MYB;G2-like	CL9366.Contig1_All	9.37524	NA	NA	NA
20_15	CL2272.Contig15_All	MYB;G2-like	CL5520.Contig8_All	9.35512	NA	NA	NA
20_15	CL2272.Contig15_All	MYB;G2-like	Unigene17919_All	9.1937	NA	NA	NA
20_15	CL2272.Contig15_All	MYB;G2-like	Unigene55639_All	9.19142	NA	NA	NA
20_15	CL2272.Contig15_All	MYB;G2-like	CL5311.Contig7_All	9.17698	NA	NA	NA
20_15	CL2272.Contig15_All	MYB;G2-like	Unigene47839_All	9.13027	NA	NA	NA
20_15	CL2272.Contig15_All	MYB;G2-like	CL2699.Contig1_All	8.94095	NA	NA	NA
20_15	CL2272.Contig15_All	MYB;G2-like	CL727.Contig7_All	8.73736	NA	NA	NA
20_15	CL2272.Contig15_All	MYB;G2-like	CL8200.Contig4_All	8.70306	NA	NA	NA
20_15	CL2272.Contig15_All	MYB;G2-like	CL6588.Contig7_All	8.7018	NA	NA	NA
20_15	CL2272.Contig15_All	MYB;G2-like	CL7381.Contig1_All	8.68825	NA	NA	NA
20_15	CL2272.Contig15_All	MYB;G2-like	CL10760.Contig4_All	8.64473	NA	NA	NA
20_15	CL2272.Contig15_All	MYB;G2-like	CL15569.Contig9_All	8.64447	NA	NA	NA
20_15	CL2272.Contig15_All	MYB;G2-like	CL12176.Contig2_All	8.50458	NA	NA	NA
20_15	CL2272.Contig15_All	MYB;G2-like	Unigene12853_All	8.50426	NA	NA	NA
20_15	CL2272.Contig15_All	MYB;G2-like	CL12510.Contig5_All	8.49135	NA	NA	NA
20_15	CL2272.Contig15_All	MYB;G2-like	CL5780.Contig2_All	8.47425	NA	NA	NA
20_15	CL2272.Contig15_All	MYB;G2-like	CL228.Contig2_All	8.44733	NA	NA	NA
20_15	CL2272.Contig15_All	MYB;G2-like	CL5278.Contig5_All	8.39689	NA	NA	NA
20_15	CL2272.Contig15_All	MYB;G2-like	CL5818.Contig9_All	8.3439	NA	NA	NA
20_15	CL2272.Contig15_All	MYB;G2-like	Unigene71705_All	8.34002	NA	NA	NA
20_15	CL2272.Contig15_All	MYB;G2-like	CL519.Contig4_All	8.31683	NA	NA	NA
20_15	CL2272.Contig15_All	MYB;G2-like	CL4938.Contig5_All	8.3063	NA	NA	NA
20_15	CL2272.Contig15_All	MYB;G2-like	Unigene25117_All	8.29056	NA	NA	NA
20_15	CL2272.Contig15_All	MYB;G2-like	CL6640.Contig4_All	8.20613	NA	NA	NA
20_15	CL2272.Contig15_All	MYB;G2-like	Unigene44945_All	8.1459	NA	NA	NA
20_15	CL2272.Contig15_All	MYB;G2-like	CL5953.Contig5_All	8.141	NA	NA	NA
20_15	CL2272.Contig15_All	MYB;G2-like	Unigene53967_All	8.12897	NA	NA	NA
20_15	CL2272.Contig15_All	MYB;G2-like	CL65.Contig21_All	8.11073	NA	NA	NA
20_15	CL2272.Contig15_All	MYB;G2-like	CL7594.Contig10_All	8.07998	NA	NA	NA
20_15	CL2272.Contig15_All	MYB;G2-like	CL2084.Contig2_All	8.01913	NA	NA	NA
20_15	Unigene1996_All	SBP	CL5953.Contig5_All	14.2969	NA	NA	NA
20_15	Unigene1996_All	SBP	CL7927.Contig1_All	13.9578	NA	NA	NA
20_15	Unigene1996_All	SBP	CL401.Contig41_All	13.1066	NA	NA	NA
20_15	Unigene1996_All	SBP	Unigene50243_All	12.426	NA	NA	NA
20_15	Unigene1996_All	SBP	Unigene44945_All	11.9987	NA	NA	NA
20_15	Unigene1996_All	SBP	CL519.Contig4_All	11.2032	NA	NA	NA
20_15	Unigene1996_All	SBP	CL5953.Contig24_All	11.024	NA	NA	NA
20_15	Unigene1996_All	SBP	CL3621.Contig3_All	10.9653	NA	NA	NA
20_15	Unigene1996_All	SBP	Unigene1993_All	10.8678	NA	NA	NA
20_15	Unigene1996_All	SBP	CL2333.Contig22_All	10.3337	NA	NA	NA
20_15	Unigene1996_All	SBP	Unigene2888_All	10.2857	NA	NA	NA
20_15	Unigene1996_All	SBP	CL1012.Contig9_All	10.0873	NA	GO:0004565~beta-galactosidase activity	NA
20_15	Unigene1996_All	SBP	CL2615.Contig1_All	9.92284	NA	NA	NA
20_15	Unigene1996_All	SBP	CL8200.Contig4_All	9.87652	NA	NA	NA
20_15	Unigene1996_All	SBP	Unigene32280_All	9.81474	NA	NA	NA
20_15	Unigene1996_All	SBP	CL4481.Contig21_All	9.76515	NA	NA	NA
20_15	Unigene1996_All	SBP	CL11553.Contig2_All	9.71747	NA	NA	NA
20_15	Unigene1996_All	SBP	CL9473.Contig1_All	9.63632	NA	NA	NA
20_15	Unigene1996_All	SBP	CL5762.Contig6_All	9.50178	NA	NA	NA
20_15	Unigene1996_All	SBP	CL7381.Contig1_All	9.34469	NA	NA	NA
20_15	Unigene1996_All	SBP	Unigene21824_All	9.08737	NA	NA	NA
20_15	Unigene1996_All	SBP	Unigene19158_All	9.07843	GO:0005777~peroxisome	NA	NA
20_15	Unigene1996_All	SBP	CL6350.Contig4_All	8.85057	NA	GO:0016984~ribulose-bisphosphate carboxylase activity	GO:0009853~photorespiration
20_15	Unigene1996_All	SBP	CL1759.Contig13_All	8.80473	NA	NA	NA
20_15	Unigene1996_All	SBP	CL3842.Contig2_All	8.75477	NA	NA	NA
20_15	Unigene1996_All	SBP	CL13208.Contig1_All	8.57739	NA	NA	NA
20_15	Unigene1996_All	SBP	CL23.Contig19_All	8.51982	NA	NA	NA
20_15	Unigene1996_All	SBP	CL5278.Contig5_All	8.4801	NA	NA	NA
20_15	Unigene1996_All	SBP	CL12911.Contig3_All	8.47009	NA	NA	NA
20_15	Unigene1996_All	SBP	Unigene20158_All	8.42649	NA	NA	NA
20_15	Unigene1996_All	SBP	CL6905.Contig4_All	8.3197	NA	NA	NA
20_15	Unigene1996_All	SBP	Unigene31066_All	8.30799	NA	NA	NA
20_15	Unigene1996_All	SBP	Unigene41150_All	8.30734	NA	NA	NA
20_15	Unigene1996_All	SBP	Unigene66869_All	8.29391	NA	NA	NA
20_15	Unigene1996_All	SBP	CL6640.Contig4_All	8.26019	NA	NA	NA
20_15	Unigene1996_All	SBP	CL9488.Contig2_All	8.24279	NA	NA	NA
20_15	Unigene1996_All	SBP	Unigene15470_All	8.21602	NA	NA	NA
20_15	Unigene1996_All	SBP	CL4938.Contig5_All	8.16257	NA	NA	NA
20_15	Unigene1996_All	SBP	CL10822.Contig3_All	8.13703	NA	NA	NA
20_15	Unigene1996_All	SBP	CL13084.Contig1_All	8.12252	NA	NA	NA
20_15	Unigene1996_All	SBP	Unigene33191_All	8.12021	NA	NA	NA
20_15	Unigene1996_All	SBP	CL1061.Contig12_All	8.11081	NA	NA	NA
20_15	Unigene1996_All	SBP	Unigene50357_All	8.05823	NA	NA	NA
20_15	Unigene1996_All	SBP	CL2699.Contig1_All	8.05369	NA	NA	NA
20_15	Unigene1996_All	SBP	CL11745.Contig2_All	8.04037	NA	NA	NA
20_15	CL907.Contig7_All	TUB	CL14031.Contig1_All	10.9282	NA	NA	NA
20_15	CL907.Contig7_All	TUB	Unigene42522_All	10.4893	NA	NA	NA
20_15	CL907.Contig7_All	TUB	Unigene16104_All	9.93645	NA	NA	NA
20_15	CL907.Contig7_All	TUB	CL7469.Contig8_All	9.48343	NA	NA	NA
20_15	CL907.Contig7_All	TUB	Unigene60117_All	8.2286	NA	NA	NA
20_15	CL364.Contig6_All	ARF	CL5894.Contig5_All	12.526	NA	NA	NA
20_15	CL364.Contig6_All	ARF	CL6350.Contig6_All	12.3014	NA	GO:0016984~ribulose-bisphosphate carboxylase activity	GO:0009853~photorespiration
20_15	CL364.Contig6_All	ARF	Unigene22109_All	11.6467	NA	NA	NA
20_15	CL364.Contig6_All	ARF	CL4365.Contig10_All	11.4781	NA	NA	NA
20_15	CL364.Contig6_All	ARF	Unigene66970_All	11.1355	NA	NA	NA
20_15	CL364.Contig6_All	ARF	Unigene6945_All	10.1549	NA	NA	NA
20_15	CL364.Contig6_All	ARF	Unigene33827_All	10.0759	NA	NA	NA
20_15	CL364.Contig6_All	ARF	Unigene49116_All	9.79862	NA	NA	NA
20_15	CL364.Contig6_All	ARF	Unigene72562_All	9.60334	NA	NA	NA
20_15	CL364.Contig6_All	ARF	CL7625.Contig2_All	9.51803	NA	NA	NA
20_15	CL364.Contig6_All	ARF	CL15898.Contig1_All	9.39302	NA	NA	NA
20_15	CL364.Contig6_All	ARF	CL10850.Contig2_All	9.22072	NA	NA	NA
20_15	CL364.Contig6_All	ARF	CL6884.Contig4_All	9.19569	NA	NA	NA
20_15	CL364.Contig6_All	ARF	CL4282.Contig3_All	9.19096	NA	NA	NA
20_15	CL364.Contig6_All	ARF	CL4282.Contig2_All	9.17975	NA	NA	NA
20_15	CL364.Contig6_All	ARF	CL968.Contig33_All	9.15023	NA	NA	NA
20_15	CL364.Contig6_All	ARF	CL4365.Contig6_All	9.14877	NA	NA	NA
20_15	CL364.Contig6_All	ARF	Unigene44945_All	9.10143	NA	NA	NA
20_15	CL364.Contig6_All	ARF	CL13083.Contig1_All	9.01608	NA	NA	NA
20_15	CL364.Contig6_All	ARF	Unigene19158_All	8.95521	GO:0005777~peroxisome	NA	NA
20_15	CL364.Contig6_All	ARF	Unigene67008_All	8.93642	NA	NA	NA
20_15	CL364.Contig6_All	ARF	CL13734.Contig4_All	8.92491	GO:0009522~photosystem I	NA	NA
20_15	CL364.Contig6_All	ARF	CL10171.Contig18_All	8.87047	NA	NA	NA
20_15	CL364.Contig6_All	ARF	CL401.Contig41_All	8.8004	NA	NA	NA
20_15	CL364.Contig6_All	ARF	CL9269.Contig5_All	8.77418	NA	NA	NA
20_15	CL364.Contig6_All	ARF	CL6341.Contig2_All	8.67494	NA	NA	NA
20_15	CL364.Contig6_All	ARF	CL7381.Contig1_All	8.60332	NA	NA	NA
20_15	CL364.Contig6_All	ARF	CL23.Contig19_All	8.4114	NA	NA	NA
20_15	CL364.Contig6_All	ARF	CL13952.Contig4_All	8.35547	NA	NA	NA
20_15	CL364.Contig6_All	ARF	CL2681.Contig8_All	8.33179	NA	NA	NA
20_15	CL364.Contig6_All	ARF	CL4186.Contig12_All	8.33063	NA	NA	NA
20_15	CL364.Contig6_All	ARF	Unigene53933_All	8.17566	NA	NA	NA
20_15	CL364.Contig6_All	ARF	CL1061.Contig22_All	8.01384	NA	NA	NA
20_15	Unigene28293_All	PLATZ	Unigene21824_All	16.8279	NA	NA	NA
20_15	Unigene28293_All	PLATZ	Unigene2888_All	16.2818	NA	NA	NA
20_15	Unigene28293_All	PLATZ	CL5953.Contig24_All	15.1221	NA	NA	NA
20_15	Unigene28293_All	PLATZ	CL4186.Contig12_All	14.5142	NA	NA	NA
20_15	Unigene28293_All	PLATZ	CL6200.Contig5_All	12.8306	NA	NA	NA
20_15	Unigene28293_All	PLATZ	CL3621.Contig3_All	12.6776	NA	NA	NA
20_15	Unigene28293_All	PLATZ	CL23.Contig19_All	12.6005	NA	NA	NA
20_15	Unigene28293_All	PLATZ	CL5953.Contig5_All	12.3699	NA	NA	NA
20_15	Unigene28293_All	PLATZ	CL14747.Contig27_All	12.1232	NA	NA	NA
20_15	Unigene28293_All	PLATZ	Unigene44945_All	11.881	NA	NA	NA
20_15	Unigene28293_All	PLATZ	Unigene19385_All	11.6809	NA	NA	NA
20_15	Unigene28293_All	PLATZ	CL1012.Contig9_All	11.5709	NA	GO:0004565~beta-galactosidase activity	NA
20_15	Unigene28293_All	PLATZ	CL519.Contig4_All	11.4925	NA	NA	NA
20_15	Unigene28293_All	PLATZ	CL9955.Contig1_All	11.4459	NA	NA	NA
20_15	Unigene28293_All	PLATZ	Unigene50243_All	11.4088	NA	NA	NA
20_15	Unigene28293_All	PLATZ	CL401.Contig41_All	11.0286	NA	NA	NA
20_15	Unigene28293_All	PLATZ	CL13660.Contig2_All	10.9545	NA	NA	NA
20_15	Unigene28293_All	PLATZ	Unigene11792_All	10.7928	NA	NA	NA
20_15	Unigene28293_All	PLATZ	CL12911.Contig3_All	10.5121	NA	NA	NA
20_15	Unigene28293_All	PLATZ	Unigene26639_All	10.1318	NA	NA	NA
20_15	Unigene28293_All	PLATZ	CL2615.Contig1_All	10.1163	NA	NA	NA
20_15	Unigene28293_All	PLATZ	Unigene20158_All	9.78646	NA	NA	NA
20_15	Unigene28293_All	PLATZ	CL14828.Contig1_All	9.3878	NA	NA	NA
20_15	Unigene28293_All	PLATZ	Unigene26948_All	9.34522	NA	NA	NA
20_15	Unigene28293_All	PLATZ	CL7927.Contig1_All	9.33845	NA	NA	NA
20_15	Unigene28293_All	PLATZ	CL9217.Contig4_All	9.2641	NA	NA	NA
20_15	Unigene28293_All	PLATZ	Unigene15470_All	9.0575	NA	NA	NA
20_15	Unigene28293_All	PLATZ	CL478.Contig34_All	8.80362	NA	NA	NA
20_15	Unigene28293_All	PLATZ	Unigene26172_All	8.79031	NA	NA	NA
20_15	Unigene28293_All	PLATZ	CL5709.Contig3_All	8.74121	NA	NA	NA
20_15	Unigene28293_All	PLATZ	CL7970.Contig1_All	8.72009	NA	NA	NA
20_15	Unigene28293_All	PLATZ	CL1759.Contig13_All	8.71857	NA	NA	NA
20_15	Unigene28293_All	PLATZ	Unigene61518_All	8.5585	NA	NA	NA
20_15	Unigene28293_All	PLATZ	CL13847.Contig1_All	8.51341	NA	NA	NA
20_15	Unigene28293_All	PLATZ	CL11745.Contig2_All	8.51186	NA	NA	NA
20_15	Unigene28293_All	PLATZ	Unigene49116_All	8.48913	NA	NA	NA
20_15	Unigene28293_All	PLATZ	CL9269.Contig5_All	8.45593	NA	NA	NA
20_15	Unigene28293_All	PLATZ	Unigene66970_All	8.37778	NA	NA	NA
20_15	Unigene28293_All	PLATZ	Unigene33191_All	8.35002	NA	NA	NA
20_15	Unigene28293_All	PLATZ	CL7381.Contig1_All	8.3287	NA	NA	NA
20_15	Unigene28293_All	PLATZ	CL446.Contig4_All	8.23236	NA	NA	NA
20_15	Unigene28293_All	PLATZ	CL6350.Contig6_All	8.09704	NA	GO:0016984~ribulose-bisphosphate carboxylase activity	GO:0009853~photorespiration
20_15	Unigene28293_All	PLATZ	Unigene6945_All	8.09518	NA	NA	NA
20_15	Unigene28293_All	PLATZ	Unigene55804_All	8.06025	GO:0009535~chloroplast thylakoid membrane	NA	NA
20_15	Unigene28293_All	PLATZ	CL15398.Contig7_All	8.0332	NA	NA	NA
20_15	Unigene28293_All	PLATZ	CL14760.Contig1_All	8.02518	NA	NA	NA
20_15	Unigene28293_All	PLATZ	CL9057.Contig5_All	8.00849	NA	NA	NA
20_15	Unigene54165_All	NAC	CL983.Contig13_All	15.6735	NA	NA	NA
20_15	Unigene54165_All	NAC	CL15882.Contig7_All	13.0238	NA	NA	NA
20_15	Unigene54165_All	NAC	Unigene10643_All	12.8051	GO:0005777~peroxisome	NA	NA
20_15	Unigene54165_All	NAC	Unigene70166_All	11.5663	NA	NA	NA
20_15	Unigene54165_All	NAC	CL13949.Contig1_All	10.4883	NA	NA	NA
20_15	Unigene54165_All	NAC	CL12339.Contig2_All	10.1614	NA	NA	NA
20_15	Unigene54165_All	NAC	Unigene20889_All	9.80678	NA	NA	NA
20_15	Unigene54165_All	NAC	CL8304.Contig1_All	9.79703	GO:0009522~photosystem I	NA	NA
20_15	Unigene54165_All	NAC	CL1642.Contig3_All	9.77651	NA	NA	NA
20_15	Unigene54165_All	NAC	Unigene28270_All	9.69696	NA	NA	NA
20_15	Unigene54165_All	NAC	CL2084.Contig2_All	9.65143	NA	NA	NA
20_15	Unigene54165_All	NAC	Unigene38214_All	8.9346	NA	NA	NA
20_15	Unigene54165_All	NAC	CL3319.Contig13_All	8.86105	GO:0005777~peroxisome	NA	GO:0016560~protein import into peroxisome matrix, docking
20_15	Unigene54165_All	NAC	Unigene71310_All	8.69317	NA	NA	NA
20_15	Unigene54165_All	NAC	CL2384.Contig3_All	8.62769	NA	NA	NA
20_15	Unigene54165_All	NAC	CL8736.Contig2_All	8.50582	NA	NA	NA
20_15	Unigene54165_All	NAC	CL15301.Contig10_All	8.47828	NA	NA	NA
20_15	Unigene54165_All	NAC	CL8464.Contig2_All	8.45732	NA	NA	NA
20_15	Unigene54165_All	NAC	CL1642.Contig2_All	8.32642	NA	NA	NA
20_15	Unigene54165_All	NAC	CL6643.Contig2_All	8.16362	NA	NA	NA
20_15	Unigene54165_All	NAC	Unigene1621_All	8.03712	NA	NA	NA
20_15	Unigene54165_All	NAC	CL2600.Contig17_All	8.01468	NA	NA	NA
20_15	CL6854.Contig1_All	bHLH	Unigene22167_All	9.32104	NA	NA	NA
20_15	CL6854.Contig1_All	bHLH	Unigene20993_All	8.82085	NA	NA	NA
20_15	CL6854.Contig1_All	bHLH	Unigene6159_All	8.76942	NA	NA	NA
20_15	CL6854.Contig1_All	bHLH	Unigene70178_All	8.37409	NA	NA	NA
20_15	CL9668.Contig4_All	BSD	Unigene26948_All	12.4373	NA	NA	NA
20_15	CL9668.Contig4_All	BSD	Unigene639_All	11.9295	NA	NA	NA
20_15	CL9668.Contig4_All	BSD	CL5843.Contig6_All	11.3602	NA	NA	NA
20_15	CL9668.Contig4_All	BSD	Unigene29284_All	10.5722	NA	NA	NA
20_15	CL9668.Contig4_All	BSD	CL9736.Contig1_All	10.2886	NA	NA	NA
20_15	CL9668.Contig4_All	BSD	CL9473.Contig1_All	9.97837	NA	NA	NA
20_15	CL9668.Contig4_All	BSD	CL7735.Contig25_All	9.67056	NA	NA	NA
20_15	CL9668.Contig4_All	BSD	CL256.Contig31_All	9.50047	NA	NA	NA
20_15	CL9668.Contig4_All	BSD	CL2615.Contig1_All	9.394	NA	NA	NA
20_15	CL9668.Contig4_All	BSD	CL15398.Contig7_All	9.38997	NA	NA	NA
20_15	CL9668.Contig4_All	BSD	CL256.Contig9_All	9.32439	NA	NA	NA
20_15	CL9668.Contig4_All	BSD	Unigene11792_All	9.27663	NA	NA	NA
20_15	CL9668.Contig4_All	BSD	CL1061.Contig12_All	9.22001	NA	NA	NA
20_15	CL9668.Contig4_All	BSD	CL5428.Contig9_All	9.21362	NA	NA	NA
20_15	CL9668.Contig4_All	BSD	CL2043.Contig36_All	9.02633	NA	NA	NA
20_15	CL9668.Contig4_All	BSD	CL13847.Contig1_All	8.86542	NA	NA	NA
20_15	CL9668.Contig4_All	BSD	Unigene20158_All	8.67016	NA	NA	NA
20_15	CL9668.Contig4_All	BSD	CL9736.Contig4_All	8.41493	NA	NA	NA
20_15	CL9668.Contig4_All	BSD	Unigene44594_All	8.2784	NA	NA	NA
20_15	CL9668.Contig4_All	BSD	CL2333.Contig22_All	8.17469	NA	NA	NA
20_15	CL9668.Contig4_All	BSD	Unigene21824_All	8.14177	NA	NA	NA
20_15	CL9668.Contig4_All	BSD	CL12800.Contig1_All	8.12349	NA	NA	NA
20_15	CL9668.Contig4_All	BSD	CL1825.Contig7_All	8.12002	NA	NA	NA
20_15	CL9668.Contig4_All	BSD	CL418.Contig7_All	8.09058	NA	NA	NA
20_15	CL9668.Contig4_All	BSD	CL1404.Contig4_All	8.07399	NA	NA	NA
20_15	Unigene28823_All	MYB-related;MYB	Unigene31711_All	11.5655	NA	NA	NA
20_15	Unigene28823_All	MYB-related;MYB	CL256.Contig20_All	10.0981	NA	NA	NA
20_15	CL2272.Contig4_All	MYB;G2-like	CL1945.Contig1_All	12.243	NA	GO:0008251~tRNA-specific adenosine deaminase activity	GO:0002100~tRNA wobble adenosine to inosine editing
20_15	CL2272.Contig4_All	MYB;G2-like	Unigene47839_All	11.33	NA	NA	NA
20_15	CL2272.Contig4_All	MYB;G2-like	CL4178.Contig2_All	10.7	NA	NA	NA
20_15	CL2272.Contig4_All	MYB;G2-like	CL727.Contig7_All	10.6604	NA	NA	NA
20_15	CL2272.Contig4_All	MYB;G2-like	CL6076.Contig4_All	10.5294	NA	NA	NA
20_15	CL2272.Contig4_All	MYB;G2-like	Unigene61281_All	10.4291	NA	NA	NA
20_15	CL2272.Contig4_All	MYB;G2-like	Unigene20371_All	10.1024	NA	NA	NA
20_15	CL2272.Contig4_All	MYB;G2-like	Unigene33191_All	9.98597	NA	NA	NA
20_15	CL2272.Contig4_All	MYB;G2-like	Unigene72581_All	9.88025	NA	NA	NA
20_15	CL2272.Contig4_All	MYB;G2-like	Unigene15187_All	9.53467	NA	NA	NA
20_15	CL2272.Contig4_All	MYB;G2-like	CL1759.Contig13_All	9.53188	NA	NA	NA
20_15	CL2272.Contig4_All	MYB;G2-like	CL6588.Contig7_All	9.36122	NA	NA	NA
20_15	CL2272.Contig4_All	MYB;G2-like	CL13084.Contig1_All	8.95387	NA	NA	NA
20_15	CL2272.Contig4_All	MYB;G2-like	CL9366.Contig1_All	8.87209	NA	NA	NA
20_15	CL2272.Contig4_All	MYB;G2-like	CL1945.Contig5_All	8.71865	NA	GO:0008251~tRNA-specific adenosine deaminase activity	GO:0002100~tRNA wobble adenosine to inosine editing
20_15	CL2272.Contig4_All	MYB;G2-like	CL14571.Contig1_All	8.65336	NA	NA	NA
20_15	CL2272.Contig4_All	MYB;G2-like	CL799.Contig27_All	8.53739	NA	NA	NA
20_15	CL2272.Contig4_All	MYB;G2-like	Unigene53967_All	8.4536	NA	NA	NA
20_15	CL2272.Contig4_All	MYB;G2-like	CL1610.Contig2_All	8.44728	NA	NA	NA
20_15	CL2272.Contig4_All	MYB;G2-like	Unigene15470_All	8.40734	NA	NA	NA
20_15	CL2272.Contig4_All	MYB;G2-like	CL4938.Contig5_All	8.33169	NA	NA	NA
20_15	CL2272.Contig4_All	MYB;G2-like	CL8808.Contig1_All	8.27174	NA	NA	NA
20_15	CL2272.Contig4_All	MYB;G2-like	CL5424.Contig24_All	8.22898	NA	NA	NA
20_15	CL2272.Contig4_All	MYB;G2-like	Unigene38618_All	8.22148	NA	NA	NA
20_15	CL2272.Contig4_All	MYB;G2-like	CL9366.Contig4_All	8.18585	NA	NA	NA
20_15	CL2272.Contig4_All	MYB;G2-like	CL3142.Contig1_All	8.07464	NA	NA	NA
20_15	CL15665.Contig9_All	C2C2-GATA	CL3585.Contig4_All	20.4279	NA	NA	NA
20_15	CL15665.Contig9_All	C2C2-GATA	CL475.Contig57_All	19.1222	NA	NA	NA
20_15	CL15665.Contig9_All	C2C2-GATA	CL6687.Contig8_All	18.9079	NA	NA	NA
20_15	CL15665.Contig9_All	C2C2-GATA	CL6687.Contig5_All	17.371	NA	NA	NA
20_15	CL15665.Contig9_All	C2C2-GATA	CL1205.Contig1_All	15.8713	NA	NA	NA
20_15	CL15665.Contig9_All	C2C2-GATA	Unigene61518_All	14.1236	NA	NA	NA
20_15	CL15665.Contig9_All	C2C2-GATA	CL12854.Contig2_All	11.5583	NA	NA	NA
20_15	CL15665.Contig9_All	C2C2-GATA	CL1012.Contig10_All	10.7644	NA	GO:0004565~beta-galactosidase activity	NA
20_15	CL15665.Contig9_All	C2C2-GATA	CL8163.Contig12_All	10.5613	NA	NA	NA
20_15	CL15665.Contig9_All	C2C2-GATA	CL9736.Contig4_All	10.5352	NA	NA	NA
20_15	CL15665.Contig9_All	C2C2-GATA	CL1012.Contig20_All	10.1526	NA	GO:0004565~beta-galactosidase activity	NA
20_15	CL15665.Contig9_All	C2C2-GATA	CL14828.Contig1_All	10.051	NA	NA	NA
20_15	CL15665.Contig9_All	C2C2-GATA	CL1012.Contig14_All	9.79353	NA	GO:0004565~beta-galactosidase activity	NA
20_15	CL15665.Contig9_All	C2C2-GATA	CL2742.Contig5_All	9.74223	NA	NA	NA
20_15	CL15665.Contig9_All	C2C2-GATA	CL7735.Contig10_All	9.66211	NA	NA	NA
20_15	CL15665.Contig9_All	C2C2-GATA	Unigene61238_All	9.65004	NA	NA	NA
20_15	CL15665.Contig9_All	C2C2-GATA	CL13660.Contig2_All	9.5982	NA	NA	NA
20_15	CL15665.Contig9_All	C2C2-GATA	CL446.Contig1_All	9.31341	NA	NA	NA
20_15	CL15665.Contig9_All	C2C2-GATA	Unigene16104_All	8.71581	NA	NA	NA
20_15	CL15665.Contig9_All	C2C2-GATA	CL2747.Contig7_All	8.5373	NA	NA	NA
20_15	CL15665.Contig9_All	C2C2-GATA	CL15818.Contig5_All	8.20872	NA	NA	NA
20_15	CL15665.Contig9_All	C2C2-GATA	CL8163.Contig13_All	8.15385	NA	NA	NA
20_15	CL15665.Contig9_All	C2C2-GATA	CL478.Contig34_All	8.03403	NA	NA	NA
20_15	CL8327.Contig1_All	bHLH	Unigene12401_All	10.7138	NA	NA	NA
20_15	CL8327.Contig1_All	bHLH	Unigene45142_All	9.06811	NA	NA	NA
20_15	CL8327.Contig1_All	bHLH	CL5230.Contig12_All	8.2636	NA	NA	NA
20_15	Unigene67067_All	C2C2-GATA	CL10760.Contig4_All	14.5154	NA	NA	NA
20_15	Unigene67067_All	C2C2-GATA	Unigene25117_All	13.448	NA	NA	NA
20_15	Unigene67067_All	C2C2-GATA	Unigene49394_All	11.171	NA	NA	NA
20_15	Unigene67067_All	C2C2-GATA	CL7091.Contig6_All	11.0081	NA	NA	NA
20_15	Unigene67067_All	C2C2-GATA	CL6731.Contig3_All	10.1622	NA	NA	NA
20_15	Unigene67067_All	C2C2-GATA	CL14913.Contig2_All	9.64034	NA	NA	NA
20_15	Unigene67067_All	C2C2-GATA	CL7203.Contig5_All	9.22741	NA	NA	NA
20_15	Unigene67067_All	C2C2-GATA	CL228.Contig2_All	9.16673	NA	NA	NA
20_15	Unigene67067_All	C2C2-GATA	CL6127.Contig1_All	9.02559	NA	NA	NA
20_15	Unigene67067_All	C2C2-GATA	Unigene22900_All	8.56067	NA	NA	NA
20_15	Unigene67067_All	C2C2-GATA	Unigene28977_All	8.33681	NA	NA	NA
20_15	Unigene67067_All	C2C2-GATA	CL5956.Contig7_All	8.33664	NA	NA	NA
20_15	Unigene67067_All	C2C2-GATA	CL2053.Contig4_All	8.14944	GO:0009523~photosystem II	NA	NA
20_15	Unigene67067_All	C2C2-GATA	Unigene67032_All	8.14129	NA	NA	NA
20_15	Unigene67067_All	C2C2-GATA	Unigene61697_All	8.04444	NA	NA	NA
20_15	CL11485.Contig7_All	MYB-related;MYB	CL4431.Contig11_All	14.2928	NA	NA	NA
20_15	CL11485.Contig7_All	MYB-related;MYB	CL228.Contig2_All	11.1239	NA	NA	NA
20_15	CL11485.Contig7_All	MYB-related;MYB	CL6878.Contig6_All	10.7821	NA	NA	NA
20_15	CL11485.Contig7_All	MYB-related;MYB	Unigene39390_All	10.6829	NA	NA	NA
20_15	CL11485.Contig7_All	MYB-related;MYB	CL5520.Contig8_All	10.0319	NA	NA	NA
20_15	CL11485.Contig7_All	MYB-related;MYB	CL9366.Contig1_All	9.5374	NA	NA	NA
20_15	CL11485.Contig7_All	MYB-related;MYB	Unigene25117_All	9.12582	NA	NA	NA
20_15	CL11485.Contig7_All	MYB-related;MYB	Unigene28977_All	8.88997	NA	NA	NA
20_15	CL11485.Contig7_All	MYB-related;MYB	Unigene61697_All	8.5509	NA	NA	NA
20_15	CL11485.Contig7_All	MYB-related;MYB	CL7594.Contig10_All	8.54469	NA	NA	NA
20_15	CL11485.Contig7_All	MYB-related;MYB	CL7203.Contig5_All	8.37718	NA	NA	NA
20_15	CL11485.Contig7_All	MYB-related;MYB	CL7848.Contig3_All	8.19416	NA	NA	NA
20_15	CL11485.Contig7_All	MYB-related;MYB	CL10760.Contig4_All	8.01218	NA	NA	NA
20_15	CL14452.Contig7_All	HSF	CL7927.Contig1_All	14.1377	NA	NA	NA
20_15	CL14452.Contig7_All	HSF	Unigene47839_All	13.57	NA	NA	NA
20_15	CL14452.Contig7_All	HSF	CL11745.Contig2_All	13.0929	NA	NA	NA
20_15	CL14452.Contig7_All	HSF	Unigene32280_All	12.0648	NA	NA	NA
20_15	CL14452.Contig7_All	HSF	CL13208.Contig1_All	11.8919	NA	NA	NA
20_15	CL14452.Contig7_All	HSF	CL5953.Contig5_All	11.7921	NA	NA	NA
20_15	CL14452.Contig7_All	HSF	CL519.Contig4_All	11.7695	NA	NA	NA
20_15	CL14452.Contig7_All	HSF	CL2346.Contig5_All	11.7676	NA	NA	NA
20_15	CL14452.Contig7_All	HSF	CL727.Contig7_All	11.279	NA	NA	NA
20_15	CL14452.Contig7_All	HSF	CL6459.Contig1_All	11.1475	GO:0009535~chloroplast thylakoid membrane	NA	NA
20_15	CL14452.Contig7_All	HSF	Unigene72581_All	11.011	NA	NA	NA
20_15	CL14452.Contig7_All	HSF	CL6350.Contig4_All	10.9522	NA	GO:0016984~ribulose-bisphosphate carboxylase activity	GO:0009853~photorespiration
20_15	CL14452.Contig7_All	HSF	Unigene44945_All	10.7342	NA	NA	NA
20_15	CL14452.Contig7_All	HSF	CL6076.Contig4_All	10.6094	NA	NA	NA
20_15	CL14452.Contig7_All	HSF	Unigene61281_All	10.3564	NA	NA	NA
20_15	CL14452.Contig7_All	HSF	CL14760.Contig1_All	10.3215	NA	NA	NA
20_15	CL14452.Contig7_All	HSF	CL1759.Contig13_All	10.2671	NA	NA	NA
20_15	CL14452.Contig7_All	HSF	Unigene17919_All	10.1359	NA	NA	NA
20_15	CL14452.Contig7_All	HSF	Unigene33191_All	9.84358	NA	NA	NA
20_15	CL14452.Contig7_All	HSF	CL7381.Contig1_All	9.81398	NA	NA	NA
20_15	CL14452.Contig7_All	HSF	CL5311.Contig7_All	9.75625	NA	NA	NA
20_15	CL14452.Contig7_All	HSF	CL5953.Contig24_All	9.59521	NA	NA	NA
20_15	CL14452.Contig7_All	HSF	CL401.Contig41_All	9.4523	NA	NA	NA
20_15	CL14452.Contig7_All	HSF	CL9473.Contig1_All	9.4124	NA	NA	NA
20_15	CL14452.Contig7_All	HSF	CL4178.Contig2_All	9.38139	NA	NA	NA
20_15	CL14452.Contig7_All	HSF	CL15569.Contig9_All	9.32141	NA	NA	NA
20_15	CL14452.Contig7_All	HSF	CL4481.Contig21_All	9.30186	NA	NA	NA
20_15	CL14452.Contig7_All	HSF	CL4938.Contig5_All	9.17297	NA	NA	NA
20_15	CL14452.Contig7_All	HSF	Unigene15470_All	9.16353	NA	NA	NA
20_15	CL14452.Contig7_All	HSF	Unigene21824_All	9.11118	NA	NA	NA
20_15	CL14452.Contig7_All	HSF	CL10822.Contig3_All	9.05738	NA	NA	NA
20_15	CL14452.Contig7_All	HSF	CL1012.Contig9_All	8.97968	NA	GO:0004565~beta-galactosidase activity	NA
20_15	CL14452.Contig7_All	HSF	Unigene12853_All	8.96158	NA	NA	NA
20_15	CL14452.Contig7_All	HSF	Unigene55804_All	8.95139	GO:0009535~chloroplast thylakoid membrane	NA	NA
20_15	CL14452.Contig7_All	HSF	CL13940.Contig1_All	8.92775	NA	NA	NA
20_15	CL14452.Contig7_All	HSF	CL9366.Contig1_All	8.58473	NA	NA	NA
20_15	CL14452.Contig7_All	HSF	CL13847.Contig1_All	8.39174	NA	NA	NA
20_15	CL14452.Contig7_All	HSF	CL13084.Contig1_All	8.38307	NA	NA	NA
20_15	CL14452.Contig7_All	HSF	Unigene20719_All	8.27663	NA	NA	NA
20_15	CL14452.Contig7_All	HSF	Unigene26172_All	8.25971	NA	NA	NA
20_15	CL14452.Contig7_All	HSF	CL7848.Contig3_All	8.21617	NA	NA	NA
20_15	CL14452.Contig7_All	HSF	CL3621.Contig3_All	8.15994	NA	NA	NA
20_15	CL14452.Contig7_All	HSF	CL5424.Contig24_All	8.15318	NA	NA	NA
20_15	CL14452.Contig7_All	HSF	Unigene39331_All	8.0761	NA	NA	NA
20_15	CL14452.Contig7_All	HSF	Unigene18310_All	8.07554	NA	NA	NA
20_15	CL14452.Contig7_All	HSF	CL11664.Contig2_All	8.05543	NA	NA	NA
20_15	CL3276.Contig5_All	GRAS	CL2843.Contig5_All	13.5348	NA	NA	NA
20_15	CL3276.Contig5_All	GRAS	Unigene9406_All	13.242	NA	NA	NA
20_15	CL3276.Contig5_All	GRAS	CL6979.Contig3_All	13.1164	NA	NA	NA
20_15	CL3276.Contig5_All	GRAS	CL5116.Contig8_All	12.5512	NA	NA	NA
20_15	CL3276.Contig5_All	GRAS	CL8377.Contig4_All	11.3527	NA	NA	NA
20_15	CL3276.Contig5_All	GRAS	CL8271.Contig1_All	11.2227	NA	NA	NA
20_15	CL3276.Contig5_All	GRAS	CL3806.Contig21_All	10.8052	NA	NA	NA
20_15	CL3276.Contig5_All	GRAS	CL3862.Contig6_All	10.2448	NA	NA	NA
20_15	CL3276.Contig5_All	GRAS	CL4554.Contig4_All	10.125	NA	NA	NA
20_15	CL3276.Contig5_All	GRAS	CL1786.Contig12_All	9.98413	NA	NA	NA
20_15	CL3276.Contig5_All	GRAS	CL3638.Contig11_All	9.95332	NA	NA	NA
20_15	CL3276.Contig5_All	GRAS	CL5867.Contig5_All	9.26548	NA	NA	NA
20_15	CL3276.Contig5_All	GRAS	Unigene21367_All	9.00567	NA	NA	NA
20_15	CL3276.Contig5_All	GRAS	CL14980.Contig7_All	8.64809	NA	NA	NA
20_15	CL3276.Contig5_All	GRAS	CL427.Contig30_All	8.64077	NA	NA	NA
20_15	CL3276.Contig5_All	GRAS	Unigene66697_All	8.5227	NA	NA	NA
20_15	CL3276.Contig5_All	GRAS	CL5954.Contig2_All	8.42995	NA	NA	NA
20_15	CL3276.Contig5_All	GRAS	CL4526.Contig3_All	8.42975	NA	NA	NA
20_15	CL3276.Contig5_All	GRAS	CL12969.Contig3_All	8.05261	NA	NA	NA
20_15	CL3276.Contig5_All	GRAS	CL8806.Contig4_All	8.03036	NA	NA	NA
20_15	CL3276.Contig5_All	GRAS	Unigene66338_All	8.02591	NA	NA	NA
20_15	CL1237.Contig3_All	ARF	Unigene16820_All	13.5324	NA	NA	NA
20_15	CL1237.Contig3_All	ARF	Unigene39398_All	11.5096	NA	NA	NA
20_15	CL1237.Contig3_All	ARF	Unigene5553_All	11.3377	NA	NA	NA
20_15	CL1237.Contig3_All	ARF	Unigene24130_All	10.3189	NA	NA	NA
20_15	CL1237.Contig3_All	ARF	CL983.Contig5_All	9.25545	NA	NA	NA
20_15	CL1237.Contig3_All	ARF	Unigene1621_All	9.21649	NA	NA	NA
20_15	CL1237.Contig3_All	ARF	Unigene18310_All	9.07946	NA	NA	NA
20_15	CL1237.Contig3_All	ARF	Unigene50393_All	9.03289	NA	NA	NA
20_15	CL1237.Contig3_All	ARF	CL15679.Contig19_All	8.82002	NA	NA	NA
20_15	CL1237.Contig3_All	ARF	Unigene39331_All	8.70402	NA	NA	NA
20_15	CL1237.Contig3_All	ARF	CL65.Contig21_All	8.53446	NA	NA	NA
20_15	CL1237.Contig3_All	ARF	Unigene37250_All	8.50367	NA	NA	NA
20_15	CL1237.Contig3_All	ARF	Unigene17919_All	8.28443	NA	NA	NA
20_15	CL1237.Contig3_All	ARF	CL15374.Contig2_All	8.07112	NA	NA	NA
20_15	Unigene39058_All	BES1	CL8163.Contig12_All	19.4935	NA	NA	NA
20_15	Unigene39058_All	BES1	Unigene32902_All	13.1551	NA	NA	NA
20_15	Unigene39058_All	BES1	CL8163.Contig13_All	12.8439	NA	NA	NA
20_15	Unigene39058_All	BES1	CL15818.Contig1_All	12.1486	GO:0005777~peroxisome	NA	NA
20_15	Unigene39058_All	BES1	CL9736.Contig4_All	11.1358	NA	NA	NA
20_15	Unigene39058_All	BES1	CL7119.Contig14_All	10.541	NA	NA	NA
20_15	Unigene39058_All	BES1	CL6605.Contig4_All	10.3912	NA	NA	NA
20_15	Unigene39058_All	BES1	CL11194.Contig7_All	10.3657	NA	NA	NA
20_15	Unigene39058_All	BES1	Unigene66338_All	9.68719	NA	NA	NA
20_15	Unigene39058_All	BES1	CL475.Contig57_All	9.64115	NA	NA	NA
20_15	Unigene39058_All	BES1	Unigene50410_All	9.32251	NA	NA	NA
20_15	Unigene39058_All	BES1	CL6687.Contig5_All	9.11984	NA	NA	NA
20_15	Unigene39058_All	BES1	CL1205.Contig1_All	9.00349	NA	NA	NA
20_15	Unigene39058_All	BES1	Unigene59842_All	8.98213	NA	NA	NA
20_15	Unigene39058_All	BES1	CL6687.Contig8_All	8.97191	NA	NA	NA
20_15	Unigene39058_All	BES1	Unigene7568_All	8.85996	NA	GO:0003682~chromatin binding	NA
20_15	Unigene39058_All	BES1	CL1012.Contig14_All	8.78128	NA	GO:0004565~beta-galactosidase activity	NA
20_15	Unigene39058_All	BES1	CL1012.Contig10_All	8.76916	NA	GO:0004565~beta-galactosidase activity	NA
20_15	Unigene39058_All	BES1	Unigene24775_All	8.71209	NA	NA	NA
20_15	Unigene39058_All	BES1	CL2620.Contig1_All	8.70139	NA	NA	NA
20_15	Unigene39058_All	BES1	CL1012.Contig20_All	8.4206	NA	GO:0004565~beta-galactosidase activity	NA
20_15	Unigene39058_All	BES1	CL8806.Contig4_All	8.41261	NA	NA	NA
20_15	Unigene39058_All	BES1	Unigene61238_All	8.01202	NA	NA	NA
20_15	Unigene7080_All	MYB-related;MYB	CL6919.Contig6_All	8.50042	NA	NA	NA
20_15	Unigene60748_All	C2C2-CO-like	CL6731.Contig3_All	10.367	NA	NA	NA
20_15	Unigene60748_All	C2C2-CO-like	CL2384.Contig3_All	9.22608	NA	NA	NA
20_15	Unigene60748_All	C2C2-CO-like	CL5453.Contig5_All	8.60497	NA	NA	NA
20_15	Unigene60748_All	C2C2-CO-like	CL14913.Contig2_All	8.24491	NA	NA	NA
20_15	CL1378.Contig9_All	MYB-related;MYB	Unigene50243_All	14.6981	NA	NA	NA
20_15	CL1378.Contig9_All	MYB-related;MYB	CL5953.Contig5_All	13.4358	NA	NA	NA
20_15	CL1378.Contig9_All	MYB-related;MYB	CL5953.Contig24_All	13.3513	NA	NA	NA
20_15	CL1378.Contig9_All	MYB-related;MYB	CL401.Contig41_All	12.1769	NA	NA	NA
20_15	CL1378.Contig9_All	MYB-related;MYB	Unigene1993_All	12.1492	NA	NA	NA
20_15	CL1378.Contig9_All	MYB-related;MYB	Unigene2888_All	12.0647	NA	NA	NA
20_15	CL1378.Contig9_All	MYB-related;MYB	CL7927.Contig1_All	11.9591	NA	NA	NA
20_15	CL1378.Contig9_All	MYB-related;MYB	CL3621.Contig3_All	11.8046	NA	NA	NA
20_15	CL1378.Contig9_All	MYB-related;MYB	CL12911.Contig3_All	11.6877	NA	NA	NA
20_15	CL1378.Contig9_All	MYB-related;MYB	CL6905.Contig4_All	10.4383	NA	NA	NA
20_15	CL1378.Contig9_All	MYB-related;MYB	CL4138.Contig25_All	10.3868	NA	NA	NA
20_15	CL1378.Contig9_All	MYB-related;MYB	CL519.Contig4_All	10.2746	NA	NA	NA
20_15	CL1378.Contig9_All	MYB-related;MYB	Unigene19385_All	10.2156	NA	NA	NA
20_15	CL1378.Contig9_All	MYB-related;MYB	CL7970.Contig1_All	10.199	NA	NA	NA
20_15	CL1378.Contig9_All	MYB-related;MYB	Unigene15470_All	10.1253	NA	NA	NA
20_15	CL1378.Contig9_All	MYB-related;MYB	Unigene44945_All	10.0728	NA	NA	NA
20_15	CL1378.Contig9_All	MYB-related;MYB	CL2615.Contig1_All	9.97081	NA	NA	NA
20_15	CL1378.Contig9_All	MYB-related;MYB	CL1759.Contig13_All	9.91685	NA	NA	NA
20_15	CL1378.Contig9_All	MYB-related;MYB	CL14747.Contig27_All	9.79325	NA	NA	NA
20_15	CL1378.Contig9_All	MYB-related;MYB	CL2565.Contig4_All	9.7206	NA	NA	NA
20_15	CL1378.Contig9_All	MYB-related;MYB	CL1012.Contig9_All	9.53177	NA	GO:0004565~beta-galactosidase activity	NA
20_15	CL1378.Contig9_All	MYB-related;MYB	Unigene21824_All	9.51143	NA	NA	NA
20_15	CL1378.Contig9_All	MYB-related;MYB	Unigene33191_All	9.4397	NA	NA	NA
20_15	CL1378.Contig9_All	MYB-related;MYB	CL2333.Contig22_All	9.23384	NA	NA	NA
20_15	CL1378.Contig9_All	MYB-related;MYB	CL4481.Contig21_All	9.20831	NA	NA	NA
20_15	CL1378.Contig9_All	MYB-related;MYB	Unigene22395_All	8.99434	NA	NA	NA
20_15	CL1378.Contig9_All	MYB-related;MYB	CL5709.Contig3_All	8.9451	NA	NA	NA
20_15	CL1378.Contig9_All	MYB-related;MYB	CL5424.Contig24_All	8.90597	NA	NA	NA
20_15	CL1378.Contig9_All	MYB-related;MYB	CL15849.Contig4_All	8.79135	NA	NA	NA
20_15	CL1378.Contig9_All	MYB-related;MYB	Unigene31066_All	8.76213	NA	NA	NA
20_15	CL1378.Contig9_All	MYB-related;MYB	CL4938.Contig5_All	8.68758	NA	NA	NA
20_15	CL1378.Contig9_All	MYB-related;MYB	Unigene19158_All	8.571	GO:0005777~peroxisome	NA	NA
20_15	CL1378.Contig9_All	MYB-related;MYB	CL13084.Contig1_All	8.33181	NA	NA	NA
20_15	CL1378.Contig9_All	MYB-related;MYB	CL11804.Contig3_All	8.29996	NA	NA	NA
20_15	CL1378.Contig9_All	MYB-related;MYB	Unigene20158_All	8.24229	NA	NA	NA
20_15	CL1378.Contig9_All	MYB-related;MYB	CL11553.Contig2_All	8.1766	NA	NA	NA
20_15	CL1378.Contig9_All	MYB-related;MYB	Unigene66869_All	8.14186	NA	NA	NA
20_15	CL1378.Contig9_All	MYB-related;MYB	CL1053.Contig12_All	8.14118	NA	NA	NA
20_15	CL1378.Contig9_All	MYB-related;MYB	CL5278.Contig5_All	8.08262	NA	NA	NA
20_15	CL1378.Contig9_All	MYB-related;MYB	CL9488.Contig2_All	8.06527	NA	NA	NA
20_15	CL1957.Contig7_All	VOZ	CL11194.Contig7_All	17.622	NA	NA	NA
20_15	CL1957.Contig7_All	VOZ	CL8163.Contig12_All	15.7861	NA	NA	NA
20_15	CL1957.Contig7_All	VOZ	CL475.Contig57_All	14.0647	NA	NA	NA
20_15	CL1957.Contig7_All	VOZ	CL8163.Contig13_All	13.4137	NA	NA	NA
20_15	CL1957.Contig7_All	VOZ	CL7119.Contig14_All	12.1603	NA	NA	NA
20_15	CL1957.Contig7_All	VOZ	CL9736.Contig4_All	11.9217	NA	NA	NA
20_15	CL1957.Contig7_All	VOZ	Unigene50410_All	11.6963	NA	NA	NA
20_15	CL1957.Contig7_All	VOZ	Unigene61238_All	11.4755	NA	NA	NA
20_15	CL1957.Contig7_All	VOZ	Unigene61518_All	11.0235	NA	NA	NA
20_15	CL1957.Contig7_All	VOZ	CL11570.Contig3_All	10.6852	NA	NA	NA
20_15	CL1957.Contig7_All	VOZ	CL15818.Contig1_All	10.0691	GO:0005777~peroxisome	NA	NA
20_15	CL1957.Contig7_All	VOZ	Unigene76213_All	9.81564	NA	GO:0003682~chromatin binding	NA
20_15	CL1957.Contig7_All	VOZ	Unigene20169_All	9.80779	NA	NA	NA
20_15	CL1957.Contig7_All	VOZ	CL9736.Contig1_All	9.27685	NA	NA	NA
20_15	CL1957.Contig7_All	VOZ	Unigene7568_All	9.07197	NA	GO:0003682~chromatin binding	NA
20_15	CL1957.Contig7_All	VOZ	CL8999.Contig2_All	9.06674	NA	NA	NA
20_15	CL1957.Contig7_All	VOZ	CL1329.Contig17_All	8.59606	NA	NA	NA
20_15	CL1957.Contig7_All	VOZ	CL1205.Contig1_All	8.5205	NA	NA	NA
20_15	CL1957.Contig7_All	VOZ	CL446.Contig1_All	8.34989	NA	NA	NA
20_15	CL1957.Contig7_All	VOZ	CL2190.Contig12_All	8.23828	NA	NA	NA
20_15	CL1957.Contig7_All	VOZ	CL2620.Contig1_All	8.07089	NA	NA	NA
20_15	CL1957.Contig7_All	VOZ	CL15251.Contig9_All	8.0446	NA	NA	NA
20_15	CL1957.Contig7_All	VOZ	Unigene5760_All	8.02886	NA	NA	NA
20_15	Unigene13578_All	MYB-related;MYB	CL13952.Contig4_All	8.10615	NA	NA	NA
20_15	Unigene6309_All	Alfin-like	CL8464.Contig8_All	11.3586	NA	NA	NA
20_15	Unigene6309_All	Alfin-like	CL634.Contig7_All	10.5657	NA	NA	NA
20_15	Unigene6309_All	Alfin-like	Unigene70166_All	9.79435	NA	NA	NA
20_15	Unigene6309_All	Alfin-like	CL15882.Contig7_All	9.08398	NA	NA	NA
20_15	Unigene6309_All	Alfin-like	Unigene48654_All	8.93716	NA	NA	NA
20_15	Unigene6309_All	Alfin-like	CL6297.Contig1_All	8.87004	NA	NA	NA
20_15	Unigene6309_All	Alfin-like	CL14715.Contig3_All	8.81184	NA	NA	NA
20_15	Unigene6309_All	Alfin-like	Unigene33746_All	8.28543	NA	NA	NA
20_15	Unigene6309_All	Alfin-like	CL983.Contig13_All	8.27855	NA	NA	NA
20_15	Unigene6309_All	Alfin-like	CL11759.Contig20_All	8.23846	NA	NA	NA
20_15	Unigene6309_All	Alfin-like	CL6588.Contig6_All	8.18059	NA	NA	NA
20_15	Unigene6309_All	Alfin-like	Unigene48648_All	8.0608	NA	NA	NA
20_15	Unigene25963_All	GeBP	CL14828.Contig1_All	14.2855	NA	NA	NA
20_15	Unigene25963_All	GeBP	CL727.Contig2_All	13.9278	NA	NA	NA
20_15	Unigene25963_All	GeBP	CL7735.Contig25_All	13.8253	NA	NA	NA
20_15	Unigene25963_All	GeBP	CL446.Contig4_All	13.5365	NA	NA	NA
20_15	Unigene25963_All	GeBP	CL9955.Contig1_All	12.6924	NA	NA	NA
20_15	Unigene25963_All	GeBP	CL3650.Contig3_All	12.3067	NA	NA	NA
20_15	Unigene25963_All	GeBP	CL23.Contig19_All	12.2381	NA	NA	NA
20_15	Unigene25963_All	GeBP	CL4186.Contig12_All	11.617	NA	NA	NA
20_15	Unigene25963_All	GeBP	CL418.Contig7_All	11.5834	NA	NA	NA
20_15	Unigene25963_All	GeBP	Unigene26948_All	11.1652	NA	NA	NA
20_15	Unigene25963_All	GeBP	CL13847.Contig1_All	11.0113	NA	NA	NA
20_15	Unigene25963_All	GeBP	Unigene47868_All	10.9938	NA	NA	NA
20_15	Unigene25963_All	GeBP	CL9057.Contig5_All	10.9922	NA	NA	NA
20_15	Unigene25963_All	GeBP	CL6878.Contig2_All	10.6436	NA	NA	NA
20_15	Unigene25963_All	GeBP	Unigene11792_All	10.3637	NA	NA	NA
20_15	Unigene25963_All	GeBP	CL5843.Contig6_All	10.1056	NA	NA	NA
20_15	Unigene25963_All	GeBP	CL13660.Contig2_All	10.0238	NA	NA	NA
20_15	Unigene25963_All	GeBP	Unigene2113_All	10.0085	NA	NA	NA
20_15	Unigene25963_All	GeBP	Unigene29284_All	9.99942	NA	NA	NA
20_15	Unigene25963_All	GeBP	CL9736.Contig1_All	9.77107	NA	NA	NA
20_15	Unigene25963_All	GeBP	Unigene20158_All	9.6955	NA	NA	NA
20_15	Unigene25963_All	GeBP	Unigene26639_All	9.68918	NA	NA	NA
20_15	Unigene25963_All	GeBP	Unigene30297_All	9.68696	NA	NA	NA
20_15	Unigene25963_All	GeBP	CL1825.Contig7_All	9.50489	NA	NA	NA
20_15	Unigene25963_All	GeBP	CL15202.Contig8_All	9.31407	NA	NA	NA
20_15	Unigene25963_All	GeBP	CL7735.Contig10_All	9.28432	NA	NA	NA
20_15	Unigene25963_All	GeBP	Unigene21824_All	9.27271	NA	NA	NA
20_15	Unigene25963_All	GeBP	CL5428.Contig9_All	9.15256	NA	NA	NA
20_15	Unigene25963_All	GeBP	Unigene6945_All	8.9153	NA	NA	NA
20_15	Unigene25963_All	GeBP	CL2742.Contig5_All	8.88873	NA	NA	NA
20_15	Unigene25963_All	GeBP	CL2043.Contig36_All	8.8782	NA	NA	NA
20_15	Unigene25963_All	GeBP	CL4178.Contig1_All	8.86609	NA	NA	NA
20_15	Unigene25963_All	GeBP	Unigene18334_All	8.83202	NA	NA	NA
20_15	Unigene25963_All	GeBP	Unigene61518_All	8.72676	NA	NA	NA
20_15	Unigene25963_All	GeBP	Unigene18704_All	8.72567	NA	NA	NA
20_15	Unigene25963_All	GeBP	CL1404.Contig4_All	8.71323	NA	NA	NA
20_15	Unigene25963_All	GeBP	CL1012.Contig9_All	8.67656	NA	GO:0004565~beta-galactosidase activity	NA
20_15	Unigene25963_All	GeBP	CL6200.Contig5_All	8.64381	NA	NA	NA
20_15	Unigene25963_All	GeBP	Unigene44594_All	8.44007	NA	NA	NA
20_15	Unigene25963_All	GeBP	CL9473.Contig1_All	8.37744	NA	NA	NA
20_15	Unigene25963_All	GeBP	Unigene21279_All	8.3053	NA	NA	NA
20_15	Unigene25963_All	GeBP	CL15398.Contig7_All	8.24844	NA	NA	NA
20_15	Unigene25963_All	GeBP	Unigene20169_All	8.1086	NA	NA	NA
20_15	Unigene25963_All	GeBP	Unigene61238_All	8.07643	NA	NA	NA
20_15	Unigene25963_All	GeBP	CL11570.Contig3_All	8.00427	NA	NA	NA
20_15	Unigene25963_All	GeBP	CL3621.Contig3_All	8.00125	NA	NA	NA
20_15	CL12892.Contig3_All	MYB-related;MYB	CL8271.Contig3_All	14.8326	NA	NA	NA
20_15	CL12892.Contig3_All	MYB-related;MYB	Unigene24775_All	12.7565	NA	NA	NA
20_15	CL12892.Contig3_All	MYB-related;MYB	CL13481.Contig1_All	12.2862	NA	NA	NA
20_15	CL12892.Contig3_All	MYB-related;MYB	CL11858.Contig5_All	11.4563	NA	NA	NA
20_15	CL12892.Contig3_All	MYB-related;MYB	CL15337.Contig8_All	10.5128	NA	NA	NA
20_15	CL12892.Contig3_All	MYB-related;MYB	CL14756.Contig2_All	9.85884	NA	NA	NA
20_15	CL12892.Contig3_All	MYB-related;MYB	Unigene33743_All	9.62715	NA	NA	NA
20_15	CL12892.Contig3_All	MYB-related;MYB	Unigene6159_All	8.54119	NA	NA	NA
20_15	CL12892.Contig3_All	MYB-related;MYB	Unigene55708_All	8.30299	NA	NA	NA
20_15	CL12892.Contig3_All	MYB-related;MYB	Unigene30619_All	8.26125	NA	NA	NA
20_15	CL12892.Contig3_All	MYB-related;MYB	CL2620.Contig1_All	8.20615	NA	NA	NA
20_15	CL12892.Contig3_All	MYB-related;MYB	CL12757.Contig1_All	8.17512	NA	NA	NA
20_15	CL12892.Contig3_All	MYB-related;MYB	CL6759.Contig5_All	8.07086	NA	NA	NA
20_15	CL14831.Contig2_All	C3H	Unigene5553_All	15.0754	NA	NA	NA
20_15	CL14831.Contig2_All	C3H	Unigene20371_All	12.7528	NA	NA	NA
20_15	CL14831.Contig2_All	C3H	CL15679.Contig19_All	10.4595	NA	NA	NA
20_15	CL14831.Contig2_All	C3H	CL9366.Contig1_All	10.4591	NA	NA	NA
20_15	CL14831.Contig2_All	C3H	Unigene16820_All	9.37602	NA	NA	NA
20_15	CL14831.Contig2_All	C3H	CL5466.Contig6_All	9.21756	NA	NA	NA
20_15	CL14831.Contig2_All	C3H	CL6706.Contig29_All	9.14327	NA	NA	NA
20_15	CL14831.Contig2_All	C3H	CL9366.Contig4_All	9.12142	NA	NA	NA
20_15	CL14831.Contig2_All	C3H	CL1945.Contig1_All	9.10558	NA	GO:0008251~tRNA-specific adenosine deaminase activity	GO:0002100~tRNA wobble adenosine to inosine editing
20_15	CL14831.Contig2_All	C3H	Unigene24130_All	8.76775	NA	NA	NA
20_15	CL14831.Contig2_All	C3H	CL3471.Contig1_All	8.75243	NA	NA	NA
20_15	CL14831.Contig2_All	C3H	CL9256.Contig9_All	8.74147	NA	NA	NA
20_15	CL14831.Contig2_All	C3H	CL15374.Contig2_All	8.64426	NA	NA	NA
20_15	CL14831.Contig2_All	C3H	Unigene38618_All	8.60145	NA	NA	NA
20_15	CL14831.Contig2_All	C3H	CL15569.Contig9_All	8.23292	NA	NA	NA
20_15	CL14831.Contig2_All	C3H	CL727.Contig7_All	8.21488	NA	NA	NA
20_15	CL28.Contig22_All	MYB;G2-like	Unigene16983_All	10.6974	NA	NA	NA
20_15	CL28.Contig22_All	MYB;G2-like	CL2600.Contig17_All	10.6882	NA	NA	NA
20_15	CL28.Contig22_All	MYB;G2-like	CL1488.Contig9_All	9.04859	NA	NA	NA
20_15	CL28.Contig22_All	MYB;G2-like	Unigene20857_All	8.97758	NA	NA	NA
20_15	CL28.Contig22_All	MYB;G2-like	Unigene27224_All	8.14628	NA	NA	NA
20_15	CL28.Contig22_All	MYB;G2-like	Unigene55639_All	8.08087	NA	NA	NA
20_15	CL7288.Contig6_All	MYB;G2-like	Unigene22200_All	14.0869	NA	NA	NA
20_15	CL7288.Contig6_All	MYB;G2-like	CL6979.Contig2_All	11.8578	NA	NA	NA
20_15	CL7288.Contig6_All	MYB;G2-like	CL6905.Contig4_All	11.7167	NA	NA	NA
20_15	CL7288.Contig6_All	MYB;G2-like	Unigene60015_All	11.075	NA	NA	NA
20_15	CL7288.Contig6_All	MYB;G2-like	CL5843.Contig13_All	10.5002	NA	NA	NA
20_15	CL7288.Contig6_All	MYB;G2-like	CL5843.Contig7_All	9.78711	NA	NA	NA
20_15	CL7288.Contig6_All	MYB;G2-like	CL14760.Contig1_All	9.39636	NA	NA	NA
20_15	CL7288.Contig6_All	MYB;G2-like	CL3621.Contig3_All	9.08612	NA	NA	NA
20_15	CL7288.Contig6_All	MYB;G2-like	CL9488.Contig2_All	8.62662	NA	NA	NA
20_15	CL7288.Contig6_All	MYB;G2-like	CL15849.Contig4_All	8.55991	NA	NA	NA
20_15	CL7288.Contig6_All	MYB;G2-like	CL2311.Contig14_All	8.44278	NA	NA	NA
20_15	CL7288.Contig6_All	MYB;G2-like	Unigene66697_All	8.41726	NA	NA	NA
20_15	CL7288.Contig6_All	MYB;G2-like	CL5953.Contig24_All	8.30383	NA	NA	NA
20_15	CL7288.Contig6_All	MYB;G2-like	CL6605.Contig4_All	8.20014	NA	NA	NA
20_15	CL7288.Contig6_All	MYB;G2-like	CL2615.Contig1_All	8.06248	NA	NA	NA
20_15	CL7288.Contig6_All	MYB;G2-like	CL3142.Contig1_All	8.0134	NA	NA	NA
20_15	CL4856.Contig8_All	TAZ	CL15398.Contig7_All	18.2227	NA	NA	NA
20_15	CL4856.Contig8_All	TAZ	CL1053.Contig12_All	16.5543	NA	NA	NA
20_15	CL4856.Contig8_All	TAZ	CL12800.Contig1_All	14.9625	NA	NA	NA
20_15	CL4856.Contig8_All	TAZ	CL2747.Contig21_All	13.896	NA	NA	NA
20_15	CL4856.Contig8_All	TAZ	Unigene20158_All	12.6695	NA	NA	NA
20_15	CL4856.Contig8_All	TAZ	Unigene7568_All	12.2383	NA	GO:0003682~chromatin binding	NA
20_15	CL4856.Contig8_All	TAZ	Unigene11792_All	12.1681	NA	NA	NA
20_15	CL4856.Contig8_All	TAZ	Unigene22395_All	11.9965	NA	NA	NA
20_15	CL4856.Contig8_All	TAZ	CL2615.Contig1_All	11.8665	NA	NA	NA
20_15	CL4856.Contig8_All	TAZ	CL2333.Contig22_All	11.2606	NA	NA	NA
20_15	CL4856.Contig8_All	TAZ	CL2620.Contig1_All	10.7192	NA	NA	NA
20_15	CL4856.Contig8_All	TAZ	CL2747.Contig15_All	10.7184	NA	NA	NA
20_15	CL4856.Contig8_All	TAZ	CL583.Contig8_All	10.0013	NA	NA	NA
20_15	CL4856.Contig8_All	TAZ	Unigene50243_All	9.74397	NA	NA	NA
20_15	CL4856.Contig8_All	TAZ	CL1061.Contig12_All	9.66064	NA	NA	NA
20_15	CL4856.Contig8_All	TAZ	CL3787.Contig1_All	9.64083	NA	NA	NA
20_15	CL4856.Contig8_All	TAZ	CL9488.Contig2_All	9.58737	NA	NA	NA
20_15	CL4856.Contig8_All	TAZ	Unigene44594_All	9.4816	NA	NA	NA
20_15	CL4856.Contig8_All	TAZ	CL3842.Contig2_All	9.286	NA	NA	NA
20_15	CL4856.Contig8_All	TAZ	Unigene30619_All	9.09385	NA	NA	NA
20_15	CL4856.Contig8_All	TAZ	Unigene45041_All	9.04378	NA	NA	NA
20_15	CL4856.Contig8_All	TAZ	Unigene43101_All	9.02728	NA	NA	NA
20_15	CL4856.Contig8_All	TAZ	CL2190.Contig12_All	9.02684	NA	NA	NA
20_15	CL4856.Contig8_All	TAZ	CL256.Contig9_All	9.01645	NA	NA	NA
20_15	CL4856.Contig8_All	TAZ	CL4138.Contig23_All	9.00192	NA	NA	NA
20_15	CL4856.Contig8_All	TAZ	Unigene19385_All	8.73372	NA	NA	NA
20_15	CL4856.Contig8_All	TAZ	CL5953.Contig24_All	8.60262	NA	NA	NA
20_15	CL4856.Contig8_All	TAZ	CL6759.Contig5_All	8.5831	NA	NA	NA
20_15	CL4856.Contig8_All	TAZ	CL6154.Contig38_All	8.28814	NA	NA	NA
20_15	CL4856.Contig8_All	TAZ	CL15849.Contig4_All	8.2574	NA	NA	NA
20_15	CL4856.Contig8_All	TAZ	CL4138.Contig14_All	8.25663	NA	NA	NA
20_15	CL4856.Contig8_All	TAZ	CL14747.Contig27_All	8.21031	NA	NA	NA
20_15	CL4856.Contig8_All	TAZ	CL4481.Contig21_All	8.18647	NA	NA	NA
20_15	CL4856.Contig8_All	TAZ	CL15818.Contig1_All	8.17694	GO:0005777~peroxisome	NA	NA
20_15	CL4856.Contig8_All	TAZ	CL256.Contig31_All	8.11195	NA	NA	NA
20_15	CL805.Contig8_All	C3H	CL5520.Contig8_All	14.3187	NA	NA	NA
20_15	CL805.Contig8_All	C3H	Unigene17919_All	13.2914	NA	NA	NA
20_15	CL805.Contig8_All	C3H	CL4938.Contig5_All	13.1919	NA	NA	NA
20_15	CL805.Contig8_All	C3H	Unigene66716_All	12.761	NA	NA	NA
20_15	CL805.Contig8_All	C3H	CL11745.Contig2_All	12.5027	NA	NA	NA
20_15	CL805.Contig8_All	C3H	CL8127.Contig5_All	12.4473	NA	NA	NA
20_15	CL805.Contig8_All	C3H	CL401.Contig41_All	11.1466	NA	NA	NA
20_15	CL805.Contig8_All	C3H	CL5709.Contig3_All	10.6334	NA	NA	NA
20_15	CL805.Contig8_All	C3H	CL5953.Contig5_All	10.4769	NA	NA	NA
20_15	CL805.Contig8_All	C3H	Unigene44945_All	10.0597	NA	NA	NA
20_15	CL805.Contig8_All	C3H	CL5424.Contig24_All	9.97027	NA	NA	NA
20_15	CL805.Contig8_All	C3H	CL1610.Contig2_All	9.89181	NA	NA	NA
20_15	CL805.Contig8_All	C3H	CL4390.Contig9_All	9.68534	NA	GO:0005267~potassium channel activity	NA
20_15	CL805.Contig8_All	C3H	CL7927.Contig1_All	9.36025	NA	NA	NA
20_15	CL805.Contig8_All	C3H	Unigene15470_All	9.32772	NA	NA	NA
20_15	CL805.Contig8_All	C3H	CL15898.Contig1_All	9.2307	NA	NA	NA
20_15	CL805.Contig8_All	C3H	Unigene71823_All	9.18248	NA	NA	NA
20_15	CL805.Contig8_All	C3H	CL519.Contig4_All	9.10523	NA	NA	NA
20_15	CL805.Contig8_All	C3H	CL7381.Contig1_All	9.06327	NA	NA	NA
20_15	CL805.Contig8_All	C3H	CL7848.Contig3_All	9.01256	NA	NA	NA
20_15	CL805.Contig8_All	C3H	CL65.Contig21_All	8.93368	NA	NA	NA
20_15	CL805.Contig8_All	C3H	CL6878.Contig6_All	8.79592	NA	NA	NA
20_15	CL805.Contig8_All	C3H	CL6350.Contig4_All	8.7136	NA	GO:0016984~ribulose-bisphosphate carboxylase activity	GO:0009853~photorespiration
20_15	CL805.Contig8_All	C3H	CL9366.Contig1_All	8.69245	NA	NA	NA
20_15	CL805.Contig8_All	C3H	CL6341.Contig2_All	8.68735	NA	NA	NA
20_15	CL805.Contig8_All	C3H	CL2346.Contig5_All	8.62007	NA	NA	NA
20_15	CL805.Contig8_All	C3H	Unigene26172_All	8.58568	NA	NA	NA
20_15	CL805.Contig8_All	C3H	Unigene39635_All	8.48458	NA	NA	NA
20_15	CL805.Contig8_All	C3H	CL1759.Contig13_All	8.38352	NA	NA	NA
20_15	CL805.Contig8_All	C3H	CL6640.Contig4_All	8.37917	NA	NA	NA
20_15	CL805.Contig8_All	C3H	Unigene33191_All	8.32779	NA	NA	NA
20_15	CL805.Contig8_All	C3H	CL6350.Contig6_All	8.21017	NA	GO:0016984~ribulose-bisphosphate carboxylase activity	GO:0009853~photorespiration
20_15	CL805.Contig8_All	C3H	Unigene66970_All	8.10645	NA	NA	NA
20_15	Unigene24887_All	C2H2	Unigene20719_All	12.8424	NA	NA	NA
20_15	Unigene24887_All	C2H2	Unigene18310_All	11.6128	NA	NA	NA
20_15	Unigene24887_All	C2H2	CL6459.Contig1_All	11.5378	GO:0009535~chloroplast thylakoid membrane	NA	NA
20_15	Unigene24887_All	C2H2	CL6350.Contig4_All	11.4783	NA	GO:0016984~ribulose-bisphosphate carboxylase activity	GO:0009853~photorespiration
20_15	Unigene24887_All	C2H2	CL10756.Contig3_All	11.0297	NA	NA	NA
20_15	Unigene24887_All	C2H2	CL13940.Contig1_All	10.8582	NA	NA	NA
20_15	Unigene24887_All	C2H2	Unigene39331_All	10.5559	NA	NA	NA
20_15	Unigene24887_All	C2H2	CL7094.Contig3_All	10.3851	GO:0009523~photosystem II	NA	NA
20_15	Unigene24887_All	C2H2	Unigene55804_All	10.261	GO:0009535~chloroplast thylakoid membrane	NA	NA
20_15	Unigene24887_All	C2H2	CL13847.Contig1_All	10.1006	NA	NA	NA
20_15	Unigene24887_All	C2H2	CL1012.Contig19_All	10.0533	NA	GO:0004565~beta-galactosidase activity	NA
20_15	Unigene24887_All	C2H2	CL2346.Contig5_All	9.99855	NA	NA	NA
20_15	Unigene24887_All	C2H2	CL4327.Contig21_All	9.79427	NA	NA	NA
20_15	Unigene24887_All	C2H2	Unigene33746_All	9.76551	NA	NA	NA
20_15	Unigene24887_All	C2H2	CL7735.Contig9_All	9.71236	NA	NA	NA
20_15	Unigene24887_All	C2H2	Unigene17919_All	9.6267	NA	NA	NA
20_15	Unigene24887_All	C2H2	CL11745.Contig2_All	9.5685	NA	NA	NA
20_15	Unigene24887_All	C2H2	Unigene1621_All	9.47201	NA	NA	NA
20_15	Unigene24887_All	C2H2	CL13208.Contig1_All	9.32588	NA	NA	NA
20_15	Unigene24887_All	C2H2	CL3776.Contig10_All	9.21885	NA	NA	NA
20_15	Unigene24887_All	C2H2	CL15569.Contig9_All	9.21504	NA	NA	NA
20_15	Unigene24887_All	C2H2	CL2084.Contig2_All	9.16231	NA	NA	NA
20_15	Unigene24887_All	C2H2	CL8304.Contig1_All	9.14612	GO:0009522~photosystem I	NA	NA
20_15	Unigene24887_All	C2H2	CL10822.Contig3_All	9.02886	NA	NA	NA
20_15	Unigene24887_All	C2H2	CL15679.Contig19_All	8.91501	NA	NA	NA
20_15	Unigene24887_All	C2H2	CL7381.Contig1_All	8.7531	NA	NA	NA
20_15	Unigene24887_All	C2H2	CL9057.Contig5_All	8.59623	NA	NA	NA
20_15	Unigene24887_All	C2H2	CL12510.Contig5_All	8.50399	NA	NA	NA
20_15	Unigene24887_All	C2H2	Unigene47839_All	8.5001	NA	NA	NA
20_15	Unigene24887_All	C2H2	Unigene71310_All	8.40974	NA	NA	NA
20_15	Unigene24887_All	C2H2	CL727.Contig7_All	8.40768	NA	NA	NA
20_15	Unigene24887_All	C2H2	CL2567.Contig3_All	8.40182	NA	NA	NA
20_15	Unigene24887_All	C2H2	Unigene38214_All	8.40102	NA	NA	NA
20_15	Unigene24887_All	C2H2	CL1642.Contig2_All	8.39263	NA	NA	NA
20_15	Unigene24887_All	C2H2	Unigene32280_All	8.30442	NA	NA	NA
20_15	Unigene24887_All	C2H2	Unigene12853_All	8.2919	NA	NA	NA
20_15	Unigene24887_All	C2H2	CL5395.Contig4_All	8.2338	NA	NA	NA
20_15	CL11485.Contig1_All	MYB-related;MYB	CL4431.Contig11_All	15.8454	NA	NA	NA
20_15	CL11485.Contig1_All	MYB-related;MYB	CL5520.Contig8_All	12.1349	NA	NA	NA
20_15	CL11485.Contig1_All	MYB-related;MYB	Unigene61697_All	11.7403	NA	NA	NA
20_15	CL11485.Contig1_All	MYB-related;MYB	Unigene25117_All	10.3473	NA	NA	NA
20_15	CL11485.Contig1_All	MYB-related;MYB	CL7848.Contig3_All	10.2943	NA	NA	NA
20_15	CL11485.Contig1_All	MYB-related;MYB	Unigene28977_All	9.81841	NA	NA	NA
20_15	CL11485.Contig1_All	MYB-related;MYB	CL228.Contig2_All	9.79313	NA	NA	NA
20_15	CL11485.Contig1_All	MYB-related;MYB	Unigene39390_All	9.66959	NA	NA	NA
20_15	CL11485.Contig1_All	MYB-related;MYB	Unigene71705_All	8.97552	NA	NA	NA
20_15	CL11485.Contig1_All	MYB-related;MYB	CL9366.Contig1_All	8.8264	NA	NA	NA
20_15	CL11485.Contig1_All	MYB-related;MYB	CL65.Contig21_All	8.58186	NA	NA	NA
20_15	CL11485.Contig1_All	MYB-related;MYB	CL5124.Contig5_All	8.52139	NA	NA	NA
20_15	CL11485.Contig1_All	MYB-related;MYB	Unigene27426_All	8.46181	NA	NA	NA
20_15	CL11485.Contig1_All	MYB-related;MYB	Unigene17919_All	8.44086	NA	NA	NA
20_15	CL11485.Contig1_All	MYB-related;MYB	CL6878.Contig6_All	8.33632	NA	NA	NA
20_15	CL11485.Contig1_All	MYB-related;MYB	CL10760.Contig4_All	8.316	NA	NA	NA
20_15	CL11485.Contig1_All	MYB-related;MYB	CL15374.Contig2_All	8.08564	NA	NA	NA
20_15	Unigene11231_All	PLATZ	CL5894.Contig5_All	14.9511	NA	NA	NA
20_15	Unigene11231_All	PLATZ	Unigene22109_All	14.6941	NA	NA	NA
20_15	Unigene11231_All	PLATZ	CL6341.Contig2_All	14.029	NA	NA	NA
20_15	Unigene11231_All	PLATZ	CL15673.Contig2_All	13.9225	NA	NA	NA
20_15	Unigene11231_All	PLATZ	Unigene67008_All	13.6913	NA	NA	NA
20_15	Unigene11231_All	PLATZ	CL6350.Contig6_All	12.7403	NA	GO:0016984~ribulose-bisphosphate carboxylase activity	GO:0009853~photorespiration
20_15	Unigene11231_All	PLATZ	CL7625.Contig2_All	12.5317	NA	NA	NA
20_15	Unigene11231_All	PLATZ	Unigene72562_All	12.2587	NA	NA	NA
20_15	Unigene11231_All	PLATZ	CL10850.Contig2_All	11.8755	NA	NA	NA
20_15	Unigene11231_All	PLATZ	Unigene66970_All	11.8651	NA	NA	NA
20_15	Unigene11231_All	PLATZ	CL15898.Contig1_All	11.1043	NA	NA	NA
20_15	Unigene11231_All	PLATZ	Unigene1311_All	10.8735	NA	NA	NA
20_15	Unigene11231_All	PLATZ	Unigene53933_All	10.5729	NA	NA	NA
20_15	Unigene11231_All	PLATZ	CL5124.Contig5_All	10.2631	NA	NA	NA
20_15	Unigene11231_All	PLATZ	Unigene44631_All	10.0758	NA	NA	NA
20_15	Unigene11231_All	PLATZ	CL968.Contig33_All	10.0653	NA	NA	NA
20_15	Unigene11231_All	PLATZ	CL4282.Contig2_All	9.77855	NA	NA	NA
20_15	Unigene11231_All	PLATZ	CL6640.Contig4_All	9.75198	NA	NA	NA
20_15	Unigene11231_All	PLATZ	CL401.Contig41_All	9.60646	NA	NA	NA
20_15	Unigene11231_All	PLATZ	Unigene85549_All	9.40498	NA	NA	NA
20_15	Unigene11231_All	PLATZ	CL4282.Contig3_All	9.34413	NA	NA	NA
20_15	Unigene11231_All	PLATZ	CL13083.Contig1_All	9.10037	NA	NA	NA
20_15	Unigene11231_All	PLATZ	Unigene50280_All	8.82562	NA	NA	NA
20_15	Unigene11231_All	PLATZ	Unigene44945_All	8.81303	NA	NA	NA
20_15	Unigene11231_All	PLATZ	Unigene33827_All	8.75147	NA	NA	NA
20_15	Unigene11231_All	PLATZ	CL7381.Contig1_All	8.70041	NA	NA	NA
20_15	Unigene11231_All	PLATZ	Unigene6945_All	8.3121	NA	NA	NA
20_15	Unigene11231_All	PLATZ	CL5520.Contig8_All	8.13878	NA	NA	NA
20_15	Unigene11231_All	PLATZ	CL6884.Contig4_All	8.00859	NA	NA	NA
20_15	CL3978.Contig8_All	C3H	CL4526.Contig3_All	9.15637	NA	NA	NA
20_15	CL3978.Contig8_All	C3H	CL7639.Contig1_All	9.13495	NA	NA	NA
20_15	CL3978.Contig8_All	C3H	CL12817.Contig1_All	9.11396	NA	NA	NA
20_15	CL3978.Contig8_All	C3H	Unigene54587_All	8.87445	GO:0009522~photosystem I;GO:0009535~chloroplast thylakoid membrane;GO:0009523~photosystem II	GO:0016168~chlorophyll binding	GO:0009765~photosynthesis, light harvesting
20_15	CL3978.Contig8_All	C3H	CL799.Contig39_All	8.80938	NA	NA	NA
20_15	CL3978.Contig8_All	C3H	CL5453.Contig3_All	8.80769	NA	NA	NA
20_15	CL3978.Contig8_All	C3H	CL3638.Contig11_All	8.66078	NA	NA	NA
20_15	CL3978.Contig8_All	C3H	CL15213.Contig3_All	8.64754	NA	NA	NA
20_15	CL3978.Contig8_All	C3H	CL12969.Contig3_All	8.57614	NA	NA	NA
20_15	CL3978.Contig8_All	C3H	CL8271.Contig1_All	8.47689	NA	NA	NA
20_15	CL3276.Contig1_All	GRAS	CL407.Contig1_All	8.69815	NA	NA	NA
20_15	CL3276.Contig1_All	GRAS	CL3790.Contig8_All	8.28088	NA	GO:0003682~chromatin binding	NA
20_15	CL3276.Contig1_All	GRAS	Unigene10403_All	8.13218	NA	NA	NA
20_15	CL2766.Contig7_All	NAC	CL5124.Contig5_All	13.7644	NA	NA	NA
20_15	CL2766.Contig7_All	NAC	Unigene1311_All	11.2808	NA	NA	NA
20_15	CL2766.Contig7_All	NAC	Unigene60265_All	10.8158	NA	NA	NA
20_15	CL2766.Contig7_All	NAC	Unigene61697_All	10.6165	NA	NA	NA
20_15	CL2766.Contig7_All	NAC	CL4552.Contig2_All	10.4993	GO:0009522~photosystem I;GO:0009535~chloroplast thylakoid membrane;GO:0009523~photosystem II	GO:0016168~chlorophyll binding	GO:0009765~photosynthesis, light harvesting
20_15	CL2766.Contig7_All	NAC	CL2053.Contig4_All	10.2175	GO:0009523~photosystem II	NA	NA
20_15	CL2766.Contig7_All	NAC	Unigene44631_All	10.1662	NA	NA	NA
20_15	CL2766.Contig7_All	NAC	Unigene27426_All	10.1299	NA	NA	NA
20_15	CL2766.Contig7_All	NAC	CL774.Contig2_All	10.1103	NA	NA	NA
20_15	CL2766.Contig7_All	NAC	Unigene71705_All	9.84283	NA	NA	NA
20_15	CL2766.Contig7_All	NAC	Unigene50280_All	9.48454	NA	NA	NA
20_15	CL2766.Contig7_All	NAC	CL968.Contig33_All	9.33021	NA	NA	NA
20_15	CL2766.Contig7_All	NAC	CL1739.Contig3_All	9.24572	NA	NA	NA
20_15	CL2766.Contig7_All	NAC	CL14913.Contig11_All	9.23879	NA	NA	NA
[truncated: 47,916 more rows]
