# Supplementary material for: Comparative Transcriptome Analysis Reveals the Cause for Accumulation of Reactive Oxygen Species During Pollen Abortion in Cytoplasmic Male-Sterile Kenaf Line 722HA
Source: Int J Mol Sci. 2019 Nov 5;20(21):5515. doi: 10.3390/ijms20215515 (PMC6862637; doi:10.3390/ijms20215515)
Supplement: Supplementary file 1 [file ijms-20-05515-s001.zip › Supplementary materials/Supplementary Table 6.xlsx]

## Sheet: Sheet1
Ct values at different stages of kenaf anthor in 722HA and 722HB
		B四1	B四2	B四3	B单1	B单2	B单3	B双1	B双2	B双3	B成1	B成2	B成3	A四1	A四2	A四3	A单1	A单2	A单3	A双1	A双2	A双3	A成1	A成2	A成3
CL4526.Contig3_All		14.02	14.09	13.9	17.44	17.59	18.12	18.5	18.39	18.42	17.34	17.31	17.41	15.03	15.07	15.3	15.55	15.87	15.69	15.85	15.87	16.03	16.09	16.18	16.18
CL5158.Contig5_All		18.22	18.33	18.32	19.25	19.41	19.35	16.24	16.14	16.16	16.3	16.2	16.44	17.45	17.5	17.66	16.54	16.69	16.8	15.21	15.25	15.48	16.01	15.85	15.8
CL5759.Contig5_All		18.32	18.32	18.21	17.08	17.13	17.72	16.48	16.42	16.43	17.18	17.26	17.34	17.72	17.69	18.35	15.88	16.01	16.08	16.13	16.11	16.21	15.98	15.89	15.97
CL6032.Contig1_All		20.08	19.84	19.71	20.63	20.77	20.72	21.11	21.14	21.06	18.91	18.88	19.03	19.45	19.39	19.27	19.28	19.29	19.26	18.21	18.12	18.22	18.99	18.85	18.69
CL7741.Contig2_All		17.1	17.12	17.12	16.93	17.05	17.03	17.02	16.86	16.9	17.1	16.57	16.56	16.38	16.39	16.54	15.66	16	15.76	15.19	15.22	15.38	15.88	15.81	15.7
CL7927.Contig6_All		21.81	21.55	21.63	23.35	23.23	23.28	23.33	23.3	23.38	23.85	24.25	23.92	22.21	22.11	22.55	21.85	21.75	21.81	22	21.88	22.17	22.95	22.73	22.83
CL11076.Contig1_All		14.19	14.5	14.27	16.22	16.51	16.18	16.7	16.56	16.54	18.79	18.72	19.02	16.01	16.27	15.95	16.46	16.53	16.63	15.95	15.9	16.13	17.34	17.24	17.19
CL13578.Contig10_All		20.71	20.69	20.74	20.32	20.15	20.02	19.69	19.79	19.88	18.51	18.69	18.87	20.41	20.52	20.54	19.42	19.63	19.4	18.25	18.34	18.33	18.53	18.75	18.42
CL13578.Contig11_All		20.4	20.46	20.64	21.07	20.72	20.7	20.65	20.57	20.63	19.34	19.52	19.62	19.98	19.93	19.77	19.6	19.92	19.61	18.1	18.18	18.62	19.14	18.64	18.55
CL15646.Contig10_All		18.91	19	18.96	18.48	18.66	18.44	18.12	18.04	18.04	16.73	16.76	16.9	18.93	18.75	18.78	16.88	16.71	16.51	15.72	15.82	16.01	15.37	15.93	15.27
Unigene16632_All		23.42	23.12	23.22	23.25	23.1	23.13	23.23	23.15	23.15	21.66	21.36	21.55	22.87	22.52	22.62	22.42	22.1	22.37	21.11	21.15	21.34	20.61	20.68	20.94
Unigene32276_All		14.02	14.14	13.99	19.32	19.3	19.27	18.78	18.66	18.62	19.5	19.66	19.84	15.37	15.44	15.24	16.84	16.8	16.7	16.33	16.2	16.33	17.4	17.75	17.3
PEPKR1		23.28	23.43	23.2	24.06	23.57	23.54	23.98	23.84	23.8	21.66	21.82	21.97	23.96	24.03	23.94	24.16	24.11	24.09	24.08	23.88	24.14	23.25	23.36	23.11
CYP		19.82	19.81	19.81	19.79	19.76	19.8	19.39	19.14	19.1	21.69	21.8	21.99	19.86	19.85	19.86	19.82	19.73	19.68	20.56	20.31	20.67	21.18	21.24	21.13
TUB		27.4	27.18	27.47	26.74	26.97	26.79	27.12	27.24	27.16	28.69	28.84	29.04	26.39	26.5	26.45	26.88	26.87	26.8	27.83	28.09	28.13	27.59	27.49	27.55
计算表达量时请以此行作为内参表达量		23.2959	23.2792	23.285	23.3508	23.2457	23.1997	23.2759	23.1643	23.1125	23.7985	23.9388	24.1185	23.2435	23.2945	23.2546	23.4356	23.381	23.3345	23.9735	23.8835	24.1221	23.8616	23.8928	23.7834
											3
