# Supplementary material for: Comparative Transcriptome Analysis Reveals the Cause for Accumulation of Reactive Oxygen Species During Pollen Abortion in Cytoplasmic Male-Sterile Kenaf Line 722HA
Source: Int J Mol Sci. 2019 Nov 5;20(21):5515. doi: 10.3390/ijms20215515 (PMC6862637; doi:10.3390/ijms20215515)
Supplement: Supplementary file 1 [file ijms-20-05515-s001.zip › Supplementary materials/Supplementary Table 7.xlsx]

## Sheet: Sheet1
Primers sequences and their product size in RT-qPCR
Gene ID	Primer sequences	Product size
CL4526.Contig3_All	F:TGTTCGCCGTATTCTTCTT	308 bp
	R:CCTCCATCCATCTCATTATCT
CL5158.Contig5_All	F:GACGAATACAGGAAGGTGAT	330 bp
	R:GAGGTTGATAACAATGGAGTG
CL5759.Contig5_All	F:CCTATCCAACCTGCTTCTC	312 bp
	R:TCATCTTCCGACTCCTCTT
CL6032.Contig1_All	F:GTTGATGGCTTCTGCTCTA	111 bp
	R:CTGCGTCTCTGAGTTACC
CL7741.Contig2_All	F:GCCACTGGTTCATCATACT	220 bp
	R:GAGAGGAGAAGAAGAAGCAT
CL7927.Contig6_All	F:AGTTCCACCTACCGACAA	476 bp
	R:GCGACGAGCATATCACAA
CL11076.Contig1_All	F:GTGCTTGCTCCGTGTATC	211 bp
	R:AGATGAGACTTCGCCTATGA
CL13578.Contig10_All	F:AGCAGCAACAACAGTGAT	190 bp
	R:AATCGGCGAACCAATCTT
CL13578.Contig11_All	F:CTCCATCAACAACTCAAGAAG	420 bp
	R:TTCCAACTCCTCGCAGAT
CL15646.Contig10_All	F:AAGATGAAGAAGAGGAGGAAG	225 bp
	R:TGATAACAGCGACACGAAT
Unigene16632_All	F:GACCAACAGACTCCAACAT	352 bp
	R:GGCAGACTACAACATCCAA
Unigene32276_All	F:GCTAAGAACTCGTCCAGAA	262 bp
	R:TGTTCCATAGTGAGCAAGG
TUB	F:TTTTCCGACCCGACAACTTC	85 bp
	R:AGTTCCGCTCCTTCCGTGT
CYP	F:TCATCTGCACCGCCAAAA	96 bp
	R:CTTTCTCCACGGCTCTCACC
PEPKR1	F:TGCCATGAGAATCGCCAAC	149 bp
	R:GGACACCAACCAAAAGCACA
